# Supplementary material for: CRISPR-guided base editor enables efficient and multiplex genome editing in bacterial cellulose-producing Komagataeibacter species
Source: Appl Environ Microbiol. 2025 Jan 31;91(2):e02455-24. doi: 10.1128/aem.02455-24 (PMC11837512; doi:10.1128/aem.02455-24)
Supplement: Table S2 — Genome-scale analysis of gRNAs for base editing-mediated introduction of premature stop codon. [file aem.02455-24-s0002.xlsx]

## Sheet: Sheet 1
Table S2 Genome scale analysis of gRNAs for base editing-mediate introduction of premature stop codon.
sgRNA_ID	Start	End	CRISPR_target_sequence(5'-3')	sgRNA_Sequence	PAM_Sequence	CRISPR_target_sequence_Length(nt)	GC%	1st_target_codon	Editable_for_forming_an_early_stop_codon	Position_of_C_inside_gRNA	Position_of_C_inside_the_gene (%)	2nd_target_codon	Editable_for_forming_an_early_stop_codon.1	Position_of_C_inside_gRNA.1	Position_of_C_inside_the_gene (%).1	M0_OT	M1_OT	M2_OT	M3_OT	M4_OT	M5_OT	Total_No.of_OT	M0_POT	M1_POT	M2_POT	M3_POT	M4_POT	M5_POT	Total_No.of_POT	Risk_evaluation
CT154_00005_351_S_7	78	100	CCAGTCTGGCCTGTCCGATGAGG	CCAGTCTGGCCTGTCCGATG	AGG	23	0.65	CAG	1	2	22.51					1	1	0	0	3	2	6	1	1	0	0	0	0	1	High_risk
CT154_00005_351_S_23	275	297	TCCAGCCCACCCTGACCGATCGG	TCCAGCCCACCCTGACCGAT	CGG	23	0.65	CAG	1	3	78.92					0	0	0	1	5	4	9	0	0	0	0	0	0	-1	Discard
CT154_00005_351_A_21	92	114	CCAATGATTATTGACCTCATCGG	CCAATGATTATTGACCTCAT	CGG	23	0.35	CCA	1	1	32.48					1	0	0	0	0	1	1	1	0	0	0	0	0	0	Best
CT154_00010_240_S_17	203	225	CACGACGAGCGAGTTTATCACGG	CACGACGAGCGAGTTTATCA	CGG	23	0.5	CGA	1	3	85.42					1	0	0	0	0	1	1	1	0	0	0	0	0	0	Best
CT154_00010_240_S_18	204	226	ACGACGAGCGAGTTTATCACGGG	ACGACGAGCGAGTTTATCAC	GGG	23	0.5	CGA	1	2	85.42	CGA	1	5	86.67	1	0	0	0	0	2	2	1	0	0	0	0	0	0	Best
CT154_00020_2355_S_15	283	305	CGAGACCGGATAAAACCCAGTGG	CGAGACCGGATAAAACCCAG	TGG	23	0.55	CGA	1	1	12.02					1	0	0	0	0	0	0	1	0	0	0	0	0	0	Best
CT154_00020_2355_S_19	303	325	TGGGCAATTTGCCGGGAGCAAGG	TGGGCAATTTGCCGGGAGCA	AGG	23	0.6	CAA	1	5	13.04					1	0	0	0	0	1	1	1	0	0	0	0	0	0	Best
CT154_00020_2355_S_20	304	326	GGGCAATTTGCCGGGAGCAAGGG	GGGCAATTTGCCGGGAGCAA	GGG	23	0.6	CAA	1	4	13.04					1	0	0	0	2	0	2	1	0	0	0	0	0	0	Best
CT154_00020_2355_S_27	401	423	TTCAAGTGCTGACTGTCGAATGG	TTCAAGTGCTGACTGTCGAA	TGG	23	0.45	CAA	1	3	17.11					1	0	0	0	0	0	0	1	0	0	0	0	0	0	Best
CT154_00020_2355_S_29	445	467	AAACAACTATTCCAGCGGATTGG	AAACAACTATTCCAGCGGAT	TGG	23	0.4	CAA	1	4	19.02					1	0	0	0	1	0	1	1	0	0	0	0	0	0	Best
CT154_00020_2355_S_30	446	468	AACAACTATTCCAGCGGATTGGG	AACAACTATTCCAGCGGATT	GGG	23	0.4	CAA	1	3	19.02					1	0	0	0	0	0	0	1	0	0	0	0	0	0	Best
CT154_00020_2355_S_31	447	469	ACAACTATTCCAGCGGATTGGGG	ACAACTATTCCAGCGGATTG	GGG	23	0.45	CAA	1	2	19.02					1	0	0	0	0	0	0	1	0	0	0	0	0	0	Best
CT154_00020_2355_S_32	456	478	CCAGCGGATTGGGGTCGAACTGG	CCAGCGGATTGGGGTCGAAC	TGG	23	0.65	CAG	1	2	19.41					1	0	0	0	3	4	7	1	0	0	0	0	0	0	Best
CT154_00020_2355_S_54	785	807	TCCAAACGCAATTATTCGACCGG	TCCAAACGCAATTATTCGAC	CGG	23	0.4	CAA	1	3	33.42					1	0	0	0	0	0	0	1	0	0	0	0	0	0	Best
CT154_00020_2355_S_55	786	808	CCAAACGCAATTATTCGACCGGG	CCAAACGCAATTATTCGACC	GGG	23	0.45	CAA	1	2	33.42					1	0	0	0	0	1	1	1	0	0	0	0	0	0	Best
CT154_00020_2355_S_56	787	809	CAAACGCAATTATTCGACCGGGG	CAAACGCAATTATTCGACCG	GGG	23	0.45	CAA	1	1	33.42					1	0	0	0	0	2	2	1	0	0	0	0	0	0	Best
CT154_00020_2355_S_58	855	877	CCAGAATGCGTCCGTAGCAATGG	CCAGAATGCGTCCGTAGCAA	TGG	23	0.55	CAG	1	2	36.35					1	0	0	0	2	1	3	1	0	0	0	0	0	0	Best
CT154_00020_2355_S_71	1039	1061	CAAGGTTCGTCGCGTTACCTTGG	CAAGGTTCGTCGCGTTACCT	TGG	23	0.55	CAA	1	1	44.12					1	0	0	0	0	0	0	1	0	0	0	0	0	0	Best
CT154_00020_2355_S_95	1249	1271	CAATGGCGGGAGGATGCCAGCGG	CAATGGCGGGAGGATGCCAG	CGG	23	0.65	CAA	1	1	53.04					1	0	0	0	2	4	6	1	0	0	0	0	0	0	Best
CT154_00020_2355_S_108	1503	1525	ACAATCTGAACGCGAGGCCGTGG	ACAATCTGAACGCGAGGCCG	TGG	23	0.6	CAA	1	2	63.86					1	0	0	0	0	2	2	1	0	0	0	0	0	0	Best
CT154_00020_2355_S_118	1650	1672	CCATCAGGTCTTGATCTACGCGG	CCATCAGGTCTTGATCTACG	CGG	23	0.5	CAG	1	5	70.23					1	0	0	0	0	2	2	1	0	0	0	0	0	0	Best
CT154_00020_2355_S_119	1651	1673	CATCAGGTCTTGATCTACGCGGG	CATCAGGTCTTGATCTACGC	GGG	23	0.5	CAG	1	4	70.23					1	0	0	0	0	1	1	1	0	0	0	0	0	0	Best
CT154_00020_2355_S_123	1710	1732	CCTTCGAGAGGCATCAGAAGCGG	CCTTCGAGAGGCATCAGAAG	CGG	23	0.55	CGA	1	5	72.78					1	0	0	0	0	2	2	1	0	0	0	0	0	0	Best
CT154_00020_2355_S_135	1951	1973	CAGGTAAGGGTCGATCGTGACGG	CAGGTAAGGGTCGATCGTGA	CGG	23	0.55	CAG	1	1	82.85					1	0	0	0	0	4	4	1	0	0	0	0	0	0	Best
CT154_00020_2355_S_143	2090	2112	GCCAAATGAAATTGAAGGCGAGG	GCCAAATGAAATTGAAGGCG	AGG	23	0.45	CAA	1	3	88.83					1	0	0	0	1	1	2	1	0	0	0	0	0	0	Best
CT154_00020_2355_S_158	2253	2275	TCGTCAGGTCCTACATAAAATGG	TCGTCAGGTCCTACATAAAA	TGG	23	0.4	CAG	1	5	95.84					1	0	0	0	1	0	1	1	0	0	0	0	0	0	Best
CT154_00020_2355_S_159	2254	2276	CGTCAGGTCCTACATAAAATGGG	CGTCAGGTCCTACATAAAAT	GGG	23	0.4	CAG	1	4	95.84					1	0	0	0	0	0	0	1	0	0	0	0	0	0	Best
CT154_00020_2355_S_160	2257	2279	CAGGTCCTACATAAAATGGGTGG	CAGGTCCTACATAAAATGGG	TGG	23	0.45	CAG	1	1	95.84					1	0	0	0	0	1	1	1	0	0	0	0	0	0	Best
CT154_00020_2355_A_44	1234	1256	CGCCATTGGTCCGCTTTGTCTGG	CGCCATTGGTCCGCTTTGTC	TGG	23	0.6	CCA	1	3	53.25					1	0	0	0	0	1	1	1	0	0	0	0	0	0	Best
CT154_00020_2355_A_90	200	222	CAGCCAGCGATCCTTTATACCGG	CAGCCAGCGATCCTTTATAC	CGG	23	0.5	CCA	1	4	9.3					1	0	0	0	0	0	0	1	0	0	0	0	0	0	Best
CT154_00025_774_S_8	144	166	GCAACGTCAAGACCACTATCAGG	GCAACGTCAAGACCACTATC	AGG	23	0.5	CAA	1	2	18.73					1	0	0	0	0	0	0	1	0	0	0	0	0	0	Best
CT154_00025_774_S_24	348	370	CGATCGATTGGCCAGTCGGGTGG	CGATCGATTGGCCAGTCGGG	TGG	23	0.65	CGA	0	-	-	CGA	1	5	45.48	1	0	0	0	1	0	1	1	0	0	0	0	0	0	Best
CT154_00025_774_S_26	403	425	AATCGACTGTCGTCCATGCGTGG	AATCGACTGTCGTCCATGCG	TGG	23	0.55	CGA	1	4	52.45					1	0	0	0	1	1	2	1	0	0	0	0	0	0	Best
CT154_00025_774_S_39	552	574	TGCTCAAATTGAAAAGGTCAAGG	TGCTCAAATTGAAAAGGTCA	AGG	23	0.35	CAA	1	5	71.83					1	0	0	0	0	1	1	1	0	0	0	0	0	0	Best
CT154_00025_774_A_31	6	28	TCCAGCACACACCAAGATACAGG	TCCAGCACACACCAAGATAC	AGG	23	0.5	CCA	1	2	3.49					1	0	0	0	0	0	0	1	0	0	0	0	0	0	Best
CT154_00030_831_S_3	27	49	GCAGTATCGCCGGGACGACCTGG	GCAGTATCGCCGGGACGACC	TGG	23	0.7	CAG	1	2	3.37					138	0	0	0	0	0	137	138	0	0	0	0	0	137	Repeat_sites_or_bad
CT154_00030_831_S_11	128	150	CACGACGTACGGATTTGCGCCGG	CACGACGTACGGATTTGCGC	CGG	23	0.6	CGA	1	3	15.64					138	0	0	0	0	6	143	138	0	0	0	0	0	137	Repeat_sites_or_bad
CT154_00030_831_S_12	129	151	ACGACGTACGGATTTGCGCCGGG	ACGACGTACGGATTTGCGCC	GGG	23	0.6	CGA	1	2	15.64					138	0	0	0	0	0	137	138	0	0	0	0	0	137	Repeat_sites_or_bad
CT154_00030_831_S_20	233	255	TGCAGGGCTATTTCTACCGTTGG	TGCAGGGCTATTTCTACCGT	TGG	23	0.5	CAG	1	3	28.28					138	0	0	0	0	6	143	138	0	0	0	0	0	137	Repeat_sites_or_bad
CT154_00030_831_S_28	318	340	CGGGCGAGACGCCACGCCTTCGG	CGGGCGAGACGCCACGCCTT	CGG	23	0.75	CGA	1	5	38.75					138	0	0	0	12	12	161	138	0	0	0	0	0	137	Repeat_sites_or_bad
CT154_00030_831_S_29	322	344	CGAGACGCCACGCCTTCGGTAGG	CGAGACGCCACGCCTTCGGT	AGG	23	0.7	CGA	1	1	38.75					138	0	0	0	6	0	143	138	0	0	0	0	0	137	Repeat_sites_or_bad
CT154_00030_831_A_44	63	85	GCGCCCACTCCGCATCGCGAAGG	GCGCCCACTCCGCATCGCGA	AGG	23	0.75	CCA	1	5	9.75					138	0	0	0	6	12	155	138	0	0	0	0	0	137	Repeat_sites_or_bad
CT154_00035_1350_S_31	306	328	TTCCCAGCTTGCCGCAATGGCGG	TTCCCAGCTTGCCGCAATGG	CGG	23	0.6	CAG	1	5	22.96					1	0	0	1	2	7	10	1	0	0	1	0	0	1	Low_risk
CT154_00035_1350_S_32	307	329	TCCCAGCTTGCCGCAATGGCGGG	TCCCAGCTTGCCGCAATGGC	GGG	23	0.65	CAG	1	4	22.96					1	0	0	0	2	3	5	1	0	0	0	0	0	0	Best
CT154_00035_1350_S_42	487	509	TTCCAATCAATGCCCCATGCCGG	TTCCAATCAATGCCCCATGC	CGG	23	0.5	CAA	1	4	36.3					1	0	0	0	0	0	0	1	0	0	0	0	0	0	Best
CT154_00035_1350_S_43	490	512	CAATCAATGCCCCATGCCGGAGG	CAATCAATGCCCCATGCCGG	AGG	23	0.6	CAA	1	1	36.3	CAA	0	-	-	1	0	0	0	1	2	3	1	0	0	0	0	0	0	Best
CT154_00035_1350_S_71	885	907	TCAACCTAGCGATCGCCGTCTGG	TCAACCTAGCGATCGCCGTC	TGG	23	0.6	CAA	1	2	65.63					1	0	0	0	2	0	2	1	0	0	0	0	0	0	Best
CT154_00035_1350_S_75	982	1004	CAAGCAGACCGCCTCCGTCTCGG	CAAGCAGACCGCCTCCGTCT	CGG	23	0.65	CAA	1	1	72.74	CAG	0	-	-	1	0	0	0	0	3	3	1	0	0	0	0	0	0	Best
CT154_00035_1350_A_18	1131	1153	AGAACCAGTCGGGAAAAGACTGG	AGAACCAGTCGGGAAAAGAC	TGG	23	0.5	CCA	1	5	85.11					1	0	0	0	0	1	1	1	0	0	0	0	0	0	Best
CT154_00035_1350_A_62	552	574	CAGCCCAACTGTCATAGCCTAGG	CAGCCCAACTGTCATAGCCT	AGG	23	0.55	CCA	1	5	42.22					1	0	0	0	0	1	1	1	0	0	0	0	0	0	Best
CT154_00035_1350_A_63	551	573	AGCCCAACTGTCATAGCCTAGGG	AGCCCAACTGTCATAGCCTA	GGG	23	0.5	CCA	1	4	42.22					1	0	0	0	0	0	0	1	0	0	0	0	0	0	Best
CT154_00035_1350_A_101	229	251	GGCCAATCCATTCCGATCGATGG	GGCCAATCCATTCCGATCGA	TGG	23	0.55	CCA	1	3	18.44					1	0	0	0	0	2	2	1	0	0	0	0	0	0	Best
CT154_00040_291_S_26	266	288	AGCAGGCTGCGAACGGAAAAAGG	AGCAGGCTGCGAACGGAAAA	AGG	23	0.55	CAG	1	3	92.1					1	0	0	0	1	0	1	1	0	0	0	0	0	0	Best
CT154_00040_291_A_7	118	140	TGCCATTTGCCATACCGCTCCGG	TGCCATTTGCCATACCGCTC	CGG	23	0.55	CCA	1	3	47.42					1	0	0	0	1	0	1	1	0	0	0	0	0	0	Best
CT154_00050_846_S_16	278	300	CCCAGCTCGAGTTCATCAATCGG	CCCAGCTCGAGTTCATCAAT	CGG	23	0.5	CAG	1	3	33.1					338	0	0	0	0	0	337	338	0	0	0	0	0	337	Repeat_sites_or_bad
CT154_00050_846_S_17	279	301	CCAGCTCGAGTTCATCAATCGGG	CCAGCTCGAGTTCATCAATC	GGG	23	0.5	CAG	1	2	33.1					338	0	0	0	39	0	376	338	0	0	0	13	0	350	Repeat_sites_or_bad
CT154_00050_846_A_27	602	624	CCACTCGGCAAAACCGCGATTGG	CCACTCGGCAAAACCGCGAT	TGG	23	0.6	CCA	1	1	73.76					338	0	0	0	0	13	350	338	0	0	0	0	0	337	Repeat_sites_or_bad
CT154_00055_1251_S_2	27	49	GATCCAGGAACTCAAAAGACAGG	GATCCAGGAACTCAAAAGAC	AGG	23	0.45	CAG	1	5	2.48					325	0	0	0	0	0	324	325	0	0	0	0	0	324	Repeat_sites_or_bad
CT154_00055_1251_S_3	28	50	ATCCAGGAACTCAAAAGACAGGG	ATCCAGGAACTCAAAAGACA	GGG	23	0.4	CAG	1	4	2.48					325	0	0	0	0	0	324	325	0	0	0	0	0	324	Repeat_sites_or_bad
CT154_00055_1251_S_4	29	51	TCCAGGAACTCAAAAGACAGGGG	TCCAGGAACTCAAAAGACAG	GGG	23	0.45	CAG	1	3	2.48					325	0	0	0	0	0	324	325	0	0	0	0	0	324	Repeat_sites_or_bad
CT154_00055_1251_S_14	179	201	ATCGAACCTATCTGTTGGAGCGG	ATCGAACCTATCTGTTGGAG	CGG	23	0.45	CGA	1	3	14.47					325	0	0	0	0	0	324	325	0	0	0	0	0	324	Repeat_sites_or_bad
CT154_00055_1251_S_65	783	805	CCAGTTCGACGTCTGGCGCGCGG	CCAGTTCGACGTCTGGCGCG	CGG	23	0.7	CAG	1	2	62.67					338	0	0	0	0	130	467	338	0	0	0	0	0	337	Repeat_sites_or_bad
CT154_00055_1251_S_97	1180	1202	CAGCGTCCTCTGGCTTTCTACGG	CAGCGTCCTCTGGCTTTCTA	CGG	23	0.55	CAG	1	1	94.32					338	0	0	0	0	0	337	338	0	0	0	0	0	337	Repeat_sites_or_bad
CT154_00060_1602_S_27	291	313	CGACCAGAAATCCCTTGTCGAGG	CGACCAGAAATCCCTTGTCG	AGG	23	0.55	CGA	0	-	-	CAG	1	5	18.41	1	0	0	0	3	3	6	1	0	0	0	0	0	0	Best
CT154_00060_1602_S_28	292	314	GACCAGAAATCCCTTGTCGAGGG	GACCAGAAATCCCTTGTCGA	GGG	23	0.5	CAG	1	4	18.41					1	0	0	1	1	1	3	1	0	0	0	0	0	0	Best
CT154_00060_1602_S_62	633	655	GGGGCAGATGGATATCCGGGCGG	GGGGCAGATGGATATCCGGG	CGG	23	0.65	CAG	1	5	39.76					1	0	0	0	1	8	9	1	0	0	0	0	0	0	Best
CT154_00060_1602_S_69	720	742	ACAGGGTGGCATCCCCGTACCGG	ACAGGGTGGCATCCCCGTAC	CGG	23	0.65	CAG	1	2	45.01					1	0	0	0	1	1	2	1	0	0	0	0	0	0	Best
CT154_00060_1602_A_67	1088	1110	CCAGACCAGAAAGGCCCAGTAGG	CCAGACCAGAAAGGCCCAGT	AGG	23	0.6	CCA	1	1	69.29					1	0	0	0	1	0	1	1	0	0	0	0	0	0	Best
CT154_00060_1602_A_77	951	973	GCCACAAGCGGTCATTCAGATGG	GCCACAAGCGGTCATTCAGA	TGG	23	0.55	CCA	1	2	60.67					1	0	0	0	0	0	0	1	0	0	0	0	0	0	Best
CT154_00060_1602_A_133	518	540	CCATGCCGCCGGATCGTCAAAGG	CCATGCCGCCGGATCGTCAA	AGG	23	0.65	CCA	1	1	33.71					1	0	0	0	1	0	1	1	0	0	0	0	0	0	Best
CT154_00065_846_S_10	113	135	TGCGATCGGCCGAACTGCGCAGG	TGCGATCGGCCGAACTGCGC	AGG	23	0.7	CGA	1	3	13.59					1	0	0	0	1	1	2	1	0	0	0	0	0	0	Best
CT154_00065_846_S_25	252	274	CTGGCAGATGAACGCCCCCGAGG	CTGGCAGATGAACGCCCCCG	AGG	23	0.7	CAG	1	5	30.26					1	0	0	1	1	1	3	1	0	0	1	0	0	1	Low_risk
CT154_00065_846_S_26	253	275	TGGCAGATGAACGCCCCCGAGGG	TGGCAGATGAACGCCCCCGA	GGG	23	0.65	CAG	1	4	30.26					1	0	0	0	0	0	0	1	0	0	0	0	0	0	Best
CT154_00065_846_A_67	173	195	ATGCCACAGCGTACGCGCACCGG	ATGCCACAGCGTACGCGCAC	CGG	23	0.65	CCA	1	4	22.7					1	0	0	0	2	3	5	1	0	0	0	0	0	0	Best
CT154_00065_846_A_68	172	194	TGCCACAGCGTACGCGCACCGGG	TGCCACAGCGTACGCGCACC	GGG	23	0.7	CCA	1	3	22.7					1	0	0	0	2	3	5	1	0	0	0	0	0	0	Best
CT154_00065_846_A_85	5	27	GCCCCATCTGGCAAGGGGAGCGG	GCCCCATCTGGCAAGGGGAG	CGG	23	0.7	CCA	1	4	2.84					1	0	0	0	0	4	4	1	0	0	0	0	0	0	Best
CT154_00070_1257_S_72	597	619	GGGCCAGCTCTGGCCGACCATGG	GGGCCAGCTCTGGCCGACCA	TGG	23	0.75	CAG	1	5	47.81					1	0	0	0	1	5	6	1	0	0	0	0	0	0	Best
CT154_00070_1257_S_73	600	622	CCAGCTCTGGCCGACCATGGAGG	CCAGCTCTGGCCGACCATGG	AGG	23	0.7	CAG	1	2	47.81					1	0	0	2	2	1	5	1	0	0	1	0	0	1	Low_risk
CT154_00070_1257_S_134	1080	1102	GCTTCAGGTCGGGCGGGAAGCGG	GCTTCAGGTCGGGCGGGAAG	CGG	23	0.7	CAG	1	5	86.24					1	0	0	0	7	10	17	1	0	0	0	0	0	0	Best
CT154_00070_1257_A_60	591	613	TCGGCCAGAGCTGGCCCAGATGG	TCGGCCAGAGCTGGCCCAGA	TGG	23	0.7	CCA	1	5	48.45					1	0	0	2	1	0	3	1	0	0	0	1	0	1	Low_risk
CT154_00075_561_S_16	213	235	CCAGTACAGTATCATGAGTGTGG	CCAGTACAGTATCATGAGTG	TGG	23	0.45	CAG	1	2	38.15					1	0	0	0	0	0	0	1	0	0	0	0	0	0	Best
CT154_00075_561_S_21	255	277	GGATCAGAGTGAACTGACGCAGG	GGATCAGAGTGAACTGACGC	AGG	23	0.55	CAG	1	5	46.17					1	0	0	0	0	1	1	1	0	0	0	0	0	0	Best
CT154_00075_561_S_25	272	294	CGCAGGAAGTGGGCGTGGACCGG	CGCAGGAAGTGGGCGTGGAC	CGG	23	0.7	CAG	1	3	48.84					1	0	0	0	3	4	7	1	0	0	0	0	0	0	Best
CT154_00075_561_S_26	273	295	GCAGGAAGTGGGCGTGGACCGGG	GCAGGAAGTGGGCGTGGACC	GGG	23	0.7	CAG	1	2	48.84					1	0	0	0	2	5	7	1	0	0	0	0	0	0	Best
CT154_00075_561_S_39	375	397	CAAGCAGGTTCACTTGACGCCGG	CAAGCAGGTTCACTTGACGC	CGG	23	0.55	CAA	0	-	-	CAG	1	5	67.56	1	0	0	1	0	3	4	1	0	0	0	0	0	0	Best
CT154_00075_561_S_40	379	401	CAGGTTCACTTGACGCCGGATGG	CAGGTTCACTTGACGCCGGA	TGG	23	0.6	CAG	1	1	67.56					1	0	0	1	0	1	2	1	0	0	0	0	0	0	Best
CT154_00080_1470_S_98	873	895	CGATCAGGTACCGGGCCTGACGG	CGATCAGGTACCGGGCCTGA	CGG	23	0.65	CGA	0	-	-	CAG	1	5	59.66	1	0	0	0	0	4	4	1	0	0	0	0	0	0	Best
CT154_00080_1470_S_99	874	896	GATCAGGTACCGGGCCTGACGGG	GATCAGGTACCGGGCCTGAC	GGG	23	0.65	CAG	1	4	59.66					1	0	0	1	1	2	4	1	0	0	0	0	0	0	Best
CT154_00080_1470_S_100	877	899	CAGGTACCGGGCCTGACGGGCGG	CAGGTACCGGGCCTGACGGG	CGG	23	0.75	CAG	1	1	59.66					1	0	0	0	4	9	13	1	0	0	0	0	0	0	Best
CT154_00080_1470_S_157	1421	1443	GCCAGCTTTCCCTCCTGCGGCGG	GCCAGCTTTCCCTCCTGCGG	CGG	23	0.7	CAG	1	3	96.8					1	0	0	0	3	8	11	1	0	0	0	0	0	0	Best
CT154_00080_1470_A_40	1074	1096	CGATCCATCCCACGCGTGCCGGG	CGATCCATCCCACGCGTGCC	GGG	23	0.7	CCA	1	5	74.29					1	0	0	0	2	2	4	1	0	0	0	0	0	0	Best
CT154_00080_1470_A_53	933	955	CGAACCATGATGGAAAGGTCTGG	CGAACCATGATGGAAAGGTC	TGG	23	0.5	CCA	1	5	64.69					1	0	0	0	0	1	1	1	0	0	0	0	0	0	Best
CT154_00080_1470_A_70	728	750	CCACATGTAAAGACCCAGCCCGG	CCACATGTAAAGACCCAGCC	CGG	23	0.55	CCA	1	1	51.02					1	0	0	0	0	1	1	1	0	0	0	0	0	0	Best
CT154_00080_1470_A_91	465	487	CGATCCAGACCGAAAGCGCGGGG	CGATCCAGACCGAAAGCGCG	GGG	23	0.65	CCA	1	5	32.86					1	0	0	0	3	2	5	1	0	0	0	0	0	0	Best
CT154_00080_1470_A_92	464	486	GATCCAGACCGAAAGCGCGGGGG	GATCCAGACCGAAAGCGCGG	GGG	23	0.65	CCA	1	4	32.86					1	0	0	0	1	6	7	1	0	0	0	0	0	0	Best
CT154_00080_1470_A_117	78	100	TCCACTGTTCAATATCCATGCGG	TCCACTGTTCAATATCCATG	CGG	23	0.4	CCA	1	2	6.73					1	0	0	0	0	0	0	1	0	0	0	0	0	0	Best
CT154_00085_252_A_13	135	157	TCCAGAACATGAAGAAGGGCAGG	TCCAGAACATGAAGAAGGGC	AGG	23	0.5	CCA	1	2	61.9					1	0	0	0	1	5	6	1	0	0	0	0	0	0	Best
CT154_00090_618_S_7	106	128	CAGTCCACGCTGGCGCAAGCCGG	CAGTCCACGCTGGCGCAAGC	CGG	23	0.7	CAG	1	1	17.15					1	0	0	1	3	5	9	1	0	0	0	0	0	0	Best
CT154_00090_618_S_13	201	223	CGTCCAGTGCAGCCAGCAGCTGG	CGTCCAGTGCAGCCAGCAGC	TGG	23	0.7	CAG	1	5	33.17					1	0	0	1	3	6	10	1	0	0	0	0	0	0	Best
CT154_00090_618_S_14	213	235	CCAGCAGCTGGCCGATCCTGTGG	CCAGCAGCTGGCCGATCCTG	TGG	23	0.7	CAG	1	2	34.63	CAG	1	5	35.11	1	0	0	0	8	16	24	1	0	0	0	0	0	0	Best
CT154_00090_618_S_15	217	239	CAGCTGGCCGATCCTGTGGTCGG	CAGCTGGCCGATCCTGTGGT	CGG	23	0.65	CAG	1	1	35.11					1	0	0	0	1	7	8	1	0	0	0	0	0	0	Best
CT154_00090_618_S_28	363	385	CAGCCAGCAGGTCAGCCTGCCGG	CAGCCAGCAGGTCAGCCTGC	CGG	23	0.7	CAG	0	-	-	CAG	1	5	59.39	1	0	0	2	21	15	38	1	0	0	0	0	0	0	Best
CT154_00090_618_S_37	462	484	CCAGAACGATGCCATCCGTCAGG	CCAGAACGATGCCATCCGTC	AGG	23	0.6	CAG	1	2	74.92					1	0	0	0	5	7	12	1	0	0	0	0	0	0	Best
CT154_00090_618_A_6	537	559	CCTGCCACGACCGGATCAGCCGG	CCTGCCACGACCGGATCAGC	CGG	23	0.7	CCA	1	5	89.81					1	0	0	1	2	3	6	1	0	0	0	0	0	0	Best
CT154_00090_618_A_7	536	558	CTGCCACGACCGGATCAGCCGGG	CTGCCACGACCGGATCAGCC	GGG	23	0.7	CCA	1	4	89.81					1	0	1	1	4	8	14	1	0	0	0	0	0	0	Moderate_risk
CT154_00090_618_A_54	137	159	CCAGTTCTCGGCATGGGAGACGG	CCAGTTCTCGGCATGGGAGA	CGG	23	0.6	CCA	1	1	25.73					1	0	0	0	2	1	3	1	0	0	0	0	0	0	Best
CT154_00095_804_S_34	365	387	ACCAGACCCTGTTTCCATTATGG	ACCAGACCCTGTTTCCATTA	TGG	23	0.45	CAG	1	3	45.65					1	0	0	0	0	1	1	1	0	0	0	0	0	0	Best
CT154_00095_804_S_35	366	388	CCAGACCCTGTTTCCATTATGGG	CCAGACCCTGTTTCCATTAT	GGG	23	0.45	CAG	1	2	45.65					1	0	0	0	0	2	2	1	0	0	0	0	0	0	Best
CT154_00095_804_S_36	367	389	CAGACCCTGTTTCCATTATGGGG	CAGACCCTGTTTCCATTATG	GGG	23	0.45	CAG	1	1	45.65					1	0	0	0	0	1	1	1	0	0	0	0	0	0	Best
CT154_00095_804_S_71	647	669	GGCAGAAAGCAACATGGCGCTGG	GGCAGAAAGCAACATGGCGC	TGG	23	0.6	CAG	1	3	80.72					1	0	0	0	2	7	9	1	0	0	0	0	0	0	Best
CT154_00095_804_S_80	708	730	GCGGCAGTTGCTACCCCCGGGGG	GCGGCAGTTGCTACCCCCGG	GGG	23	0.75	CAG	1	5	88.56					1	0	0	0	2	3	5	1	0	0	0	0	0	0	Best
CT154_00095_804_A_9	738	760	CTTCCCAGTCCTGCCCTGCGGGG	CTTCCCAGTCCTGCCCTGCG	GGG	23	0.7	CCA	1	5	94.03					1	0	0	0	2	1	3	1	0	0	0	1	0	1	Low_risk
CT154_00095_804_A_10	737	759	TTCCCAGTCCTGCCCTGCGGGGG	TTCCCAGTCCTGCCCTGCGG	GGG	23	0.7	CCA	1	4	94.03					1	0	0	3	2	3	8	1	0	0	1	0	0	1	Low_risk
CT154_00095_804_A_21	644	666	GCGCCATGTTGCTTTCTGCCTGG	GCGCCATGTTGCTTTCTGCC	TGG	23	0.6	CCA	1	4	82.46					1	0	0	0	0	3	3	1	0	0	0	0	0	0	Best
CT154_00095_804_A_44	497	519	CCATACGGGGGCAAGGGCATTGG	CCATACGGGGGCAAGGGCAT	TGG	23	0.65	CCA	1	1	64.55					1	0	0	0	0	2	2	1	0	0	0	0	0	0	Best
CT154_00095_804_A_57	366	388	CCCATAATGGAAACAGGGTCTGG	CCCATAATGGAAACAGGGTC	TGG	23	0.5	CCA	1	2	48.13					1	0	0	0	0	2	2	1	0	0	0	0	0	0	Best
CT154_00105_684_S_25	220	242	CAGGACGTGCAGACATGTGTCGG	CAGGACGTGCAGACATGTGT	CGG	23	0.55	CAG	1	1	32.16					1	0	0	0	0	4	4	1	0	0	0	0	0	0	Best
CT154_00105_684_S_27	345	367	CCAGTCGCTGGTGAACCTGACGG	CCAGTCGCTGGTGAACCTGA	CGG	23	0.6	CAG	1	2	50.58					1	0	0	0	1	5	6	1	0	0	0	0	0	0	Best
CT154_00105_684_A_56	98	120	CATCCATCCAGTCCCCCGACAGG	CATCCATCCAGTCCCCCGAC	AGG	23	0.65	CCA	1	4	17.11					1	0	0	0	2	3	5	1	0	0	0	0	0	0	Best
CT154_00105_684_A_57	97	119	ATCCATCCAGTCCCCCGACAGGG	ATCCATCCAGTCCCCCGACA	GGG	23	0.6	CCA	1	3	17.11					1	0	0	0	1	2	3	1	0	0	0	0	0	0	Best
CT154_00110_252_S_3	45	67	TCAGGAAATTGCCAGGAGCGTGG	TCAGGAAATTGCCAGGAGCG	TGG	23	0.55	CAG	1	2	18.25					1	0	0	0	0	1	1	1	0	0	0	0	0	0	Best
CT154_00110_252_S_6	102	124	CAAGCAGATTGCTGAACATCTGG	CAAGCAGATTGCTGAACATC	TGG	23	0.45	CAA	0	-	-	CAG	1	5	42.06	1	0	0	0	1	2	3	1	0	0	0	0	0	0	Best
CT154_00110_252_S_7	106	128	CAGATTGCTGAACATCTGGCTGG	CAGATTGCTGAACATCTGGC	TGG	23	0.5	CAG	1	1	42.06					1	0	0	0	0	1	1	1	0	0	0	0	0	0	Best
CT154_00115_1446_S_3	41	63	TTCAGGTCATGTTCATCATACGG	TTCAGGTCATGTTCATCATA	CGG	23	0.35	CAG	1	3	2.97					1	0	0	0	0	0	0	1	0	0	0	0	0	0	Best
CT154_00115_1446_S_4	42	64	TCAGGTCATGTTCATCATACGGG	TCAGGTCATGTTCATCATAC	GGG	23	0.4	CAG	1	2	2.97					1	0	0	0	0	2	2	1	0	0	0	0	0	0	Best
CT154_00115_1446_S_63	629	651	TGCAACGTCCCTTTCGCGGGCGG	TGCAACGTCCCTTTCGCGGG	CGG	23	0.65	CAA	1	3	43.64					1	0	0	0	0	3	3	1	0	0	0	0	0	0	Best
CT154_00115_1446_S_113	1329	1351	CCGCCAGCAGGACTATATCAAGG	CCGCCAGCAGGACTATATCA	AGG	23	0.55	CAG	1	5	92.19					1	0	0	0	0	4	4	1	0	0	0	0	0	0	Best
CT154_00115_1446_A_3	1391	1413	GTTCCACAATACCCGGTAGGCGG	GTTCCACAATACCCGGTAGG	CGG	23	0.55	CCA	1	4	97.51					1	0	0	0	0	3	3	1	0	0	0	0	0	0	Best
CT154_00115_1446_A_4	1390	1412	TTCCACAATACCCGGTAGGCGGG	TTCCACAATACCCGGTAGGC	GGG	23	0.55	CCA	1	3	97.51					1	0	0	0	0	2	2	1	0	0	0	0	0	0	Best
CT154_00115_1446_A_33	1092	1114	CGATCCATGAATCATTGCGCAGG	CGATCCATGAATCATTGCGC	AGG	23	0.5	CCA	1	5	76.76					1	0	0	0	0	3	3	1	0	0	0	0	0	0	Best
CT154_00115_1446_A_34	1091	1113	GATCCATGAATCATTGCGCAGGG	GATCCATGAATCATTGCGCA	GGG	23	0.45	CCA	1	4	76.76					1	0	0	0	2	2	4	1	0	0	0	0	0	0	Best
CT154_00115_1446_A_35	1090	1112	ATCCATGAATCATTGCGCAGGGG	ATCCATGAATCATTGCGCAG	GGG	23	0.45	CCA	1	3	76.76					1	0	0	0	2	1	3	1	0	0	0	0	0	0	Best
CT154_00115_1446_A_150	88	110	ACCCACGCCACGCGGGAAGCAGG	ACCCACGCCACGCGGGAAGC	AGG	23	0.75	CCA	1	3	7.47					1	0	0	0	3	4	7	1	0	0	0	0	0	0	Best
CT154_00120_1806_S_6	41	63	CCCGACGGCAGGAAACAGAAAGG	CCCGACGGCAGGAAACAGAA	AGG	23	0.6	CGA	1	3	2.38					1	0	0	0	3	2	5	1	0	0	0	0	0	0	Best
CT154_00120_1806_S_7	42	64	CCGACGGCAGGAAACAGAAAGGG	CCGACGGCAGGAAACAGAAA	GGG	23	0.55	CGA	1	2	2.38					1	0	0	0	0	0	0	1	0	0	0	0	0	0	Best
CT154_00120_1806_S_8	45	67	ACGGCAGGAAACAGAAAGGGTGG	ACGGCAGGAAACAGAAAGGG	TGG	23	0.55	CAG	1	5	2.71					1	0	0	1	0	2	3	1	0	0	0	0	0	0	Best
CT154_00120_1806_S_9	48	70	GCAGGAAACAGAAAGGGTGGCGG	GCAGGAAACAGAAAGGGTGG	CGG	23	0.55	CAG	1	2	2.71					1	0	0	0	1	2	3	1	0	0	0	0	0	0	Best
CT154_00120_1806_S_13	81	103	GCAGACAAAAGCGGACGGCACGG	GCAGACAAAAGCGGACGGCA	CGG	23	0.6	CAG	1	2	4.54					1	0	0	0	1	2	3	1	0	0	0	0	0	0	Best
CT154_00120_1806_S_14	82	104	CAGACAAAAGCGGACGGCACGGG	CAGACAAAAGCGGACGGCAC	GGG	23	0.6	CAA	0	-	-	CAG	1	1	4.54	1	0	0	0	2	1	3	1	0	0	0	0	0	0	Best
CT154_00120_1806_S_80	585	607	GGTGCAGCTGGCGCAGATCCTGG	GGTGCAGCTGGCGCAGATCC	TGG	23	0.7	CAG	1	5	32.61					1	0	0	1	8	12	21	1	0	0	0	0	0	0	Best
CT154_00120_1806_S_125	1068	1090	GGCGCAGGTAACCTTTGCCGGGG	GGCGCAGGTAACCTTTGCCG	GGG	23	0.65	CAG	1	5	59.36					1	0	0	0	3	1	4	1	0	0	0	0	0	0	Best
CT154_00120_1806_S_156	1401	1423	TGTGCAGGCCGGACAGGAAACGG	TGTGCAGGCCGGACAGGAAA	CGG	23	0.6	CAG	1	5	77.8					1	0	0	0	3	8	11	1	0	0	0	0	0	0	Best
CT154_00120_1806_S_180	1722	1744	CCAGCTTCACACCGCCATCGCGG	CCAGCTTCACACCGCCATCG	CGG	23	0.65	CAG	1	2	95.4					1	0	0	0	2	6	8	1	0	0	0	0	0	0	Best
CT154_00125_591_S_9	120	142	CGCCCAGCAGGCTGACCAGCAGG	CGCCCAGCAGGCTGACCAGC	AGG	23	0.75	CAG	1	5	20.98					1	0	0	1	30	37	68	1	0	0	0	0	0	0	Best
CT154_00125_591_S_17	207	229	CCAGCAGGACATACGTGCCGTGG	CCAGCAGGACATACGTGCCG	TGG	23	0.65	CAG	1	2	35.19	CAG	1	5	35.7	1	0	0	0	4	9	13	1	0	0	0	0	0	0	Best
CT154_00125_591_S_19	228	250	GGCGCAGTACAGACTCCCCAGGG	GGCGCAGTACAGACTCCCCA	GGG	23	0.65	CAG	1	5	39.26					1	0	0	1	0	1	2	1	0	0	0	0	0	0	Best
CT154_00125_591_S_23	315	337	CCAGACCAGAAACATGACGCTGG	CCAGACCAGAAACATGACGC	TGG	23	0.55	CAG	1	2	53.47					1	0	0	0	0	3	3	1	0	0	0	0	0	0	Best
CT154_00125_591_S_25	376	398	CAGCCACTGCTGCAGCAGTATGG	CAGCCACTGCTGCAGCAGTA	TGG	23	0.6	CAG	1	1	63.62					1	0	0	1	3	1	5	1	0	0	0	0	0	0	Best
CT154_00125_591_S_26	384	406	GCTGCAGCAGTATGGCCTGTCGG	GCTGCAGCAGTATGGCCTGT	CGG	23	0.6	CAG	1	5	65.65					1	0	0	1	0	10	11	1	0	0	0	0	0	0	Best
CT154_00125_591_S_27	389	411	AGCAGTATGGCCTGTCGGCACGG	AGCAGTATGGCCTGTCGGCA	CGG	23	0.6	CAG	1	3	66.16					1	0	0	0	3	3	6	1	0	0	0	0	0	0	Best
CT154_00125_591_S_28	390	412	GCAGTATGGCCTGTCGGCACGGG	GCAGTATGGCCTGTCGGCAC	GGG	23	0.65	CAG	1	2	66.16					1	0	0	0	3	3	6	1	0	0	0	0	0	0	Best
CT154_00125_591_S_32	438	460	CCAGATGACGGCCGAAAGACTGG	CCAGATGACGGCCGAAAGAC	TGG	23	0.6	CAG	1	2	74.28					1	0	0	0	2	3	5	1	0	0	0	0	0	0	Best
CT154_00125_591_S_46	543	565	GCAGGCCCTGCTGAACAATATGG	GCAGGCCCTGCTGAACAATA	TGG	23	0.55	CAG	1	2	92.05					1	0	0	0	1	7	8	1	0	0	0	0	0	0	Best
CT154_00130_1023_S_20	141	163	TCAAAGCGGCCCGGATATCGTGG	TCAAAGCGGCCCGGATATCG	TGG	23	0.6	CAA	1	2	13.88					1	0	0	0	0	1	1	1	0	0	0	0	0	0	Best
CT154_00130_1023_S_48	349	371	CAGCATGCGCTGGAGACACACGG	CAGCATGCGCTGGAGACACA	CGG	23	0.6	CAG	1	1	34.12					1	0	0	0	3	1	4	1	0	0	0	0	0	0	Best
CT154_00130_1023_S_97	660	682	CCAGGTCATCGCGGTTGTGCAGG	CCAGGTCATCGCGGTTGTGC	AGG	23	0.65	CAG	1	2	64.61					1	0	0	0	7	5	12	1	0	0	0	0	0	0	Best
CT154_00130_1023_S_109	787	809	CAGTCGGTCTCCTTCTATCATGG	CAGTCGGTCTCCTTCTATCA	TGG	23	0.5	CAG	1	1	76.93					1	0	0	0	0	0	0	1	0	0	0	0	0	0	Best
CT154_00130_1023_S_115	867	889	GCAACCCGTCATGGCCGTGTCGG	GCAACCCGTCATGGCCGTGT	CGG	23	0.65	CAA	1	2	84.85					1	0	0	0	1	5	6	1	0	0	0	0	0	0	Best
CT154_00130_1023_A_48	576	598	ACCACCCCGTCAGGATGCCCCGG	ACCACCCCGTCAGGATGCCC	CGG	23	0.7	CCA	1	2	58.36					1	0	0	0	3	7	10	1	0	0	0	0	0	0	Best
CT154_00140_1098_A_48	605	627	CCGCCAGTCCGGTGCCATGGCGG	CCGCCAGTCCGGTGCCATGG	CGG	23	0.75	CCA	1	4	56.83					1	0	1	1	9	15	26	1	0	0	0	1	0	1	Moderate_risk
CT154_00140_1098_A_54	543	565	CCCATAAAGCCGGGGCCAGCAGG	CCCATAAAGCCGGGGCCAGC	AGG	23	0.7	CCA	1	2	51.37					1	0	0	0	2	3	5	1	0	0	0	0	0	0	Best
CT154_00140_1098_A_92	198	220	TCCAGATCCGCAGCGGCACACGG	TCCAGATCCGCAGCGGCACA	CGG	23	0.65	CCA	1	2	19.95					1	0	0	0	2	0	2	1	0	0	0	0	0	0	Best
CT154_00150_2775_S_1	12	34	CAAGCAGGTTCACCTGATCCTGG	CAAGCAGGTTCACCTGATCC	TGG	23	0.55	CAA	0	-	-	CAG	1	5	0.58	1	0	0	1	1	6	8	1	0	0	0	0	0	0	Best
CT154_00150_2775_S_2	15	37	GCAGGTTCACCTGATCCTGGTGG	GCAGGTTCACCTGATCCTGG	TGG	23	0.6	CAG	1	2	0.58					1	0	0	0	0	5	5	1	0	0	0	0	0	0	Best
CT154_00150_2775_S_30	390	412	GCAGTGCACCATCTATTCGTCGG	GCAGTGCACCATCTATTCGT	CGG	23	0.5	CAG	1	2	14.09					1	0	0	0	0	0	0	1	0	0	0	0	0	0	Best
CT154_00150_2775_S_47	529	551	GCGCAGGTGCAGGCCCTGATTGG	GCGCAGGTGCAGGCCCTGAT	TGG	23	0.7	CAG	1	4	19.17					1	0	0	2	6	5	13	1	0	0	1	0	0	1	Low_risk
CT154_00150_2775_S_48	537	559	GCAGGCCCTGATTGGCGACCCGG	GCAGGCCCTGATTGGCGACC	CGG	23	0.7	CAG	1	2	19.39					1	0	0	1	3	6	10	1	0	0	0	0	0	0	Best
CT154_00150_2775_S_88	843	865	GCTGCAGCGCATGGGGCTGAAGG	GCTGCAGCGCATGGGGCTGA	AGG	23	0.7	CAG	1	5	30.52					1	0	0	1	6	10	17	1	0	0	0	0	0	0	Best
CT154_00150_2775_S_120	1167	1189	GCCCCAGATGCCGGTCGGGACGG	GCCCCAGATGCCGGTCGGGA	CGG	23	0.75	CAG	1	5	42.2					1	0	0	0	4	4	8	1	0	0	0	0	0	0	Best
CT154_00150_2775_S_130	1330	1352	GCCCAGTCGGCGGGACAGCACGG	GCCCAGTCGGCGGGACAGCA	CGG	23	0.75	CAG	1	4	48.04					1	0	0	2	5	7	14	1	0	0	0	0	0	0	Best
CT154_00150_2775_S_131	1331	1353	CCCAGTCGGCGGGACAGCACGGG	CCCAGTCGGCGGGACAGCAC	GGG	23	0.75	CAG	1	3	48.04					1	0	0	0	4	1	5	1	0	0	0	0	0	0	Best
CT154_00150_2775_S_135	1341	1363	GGGACAGCACGGGCAGGGGATGG	GGGACAGCACGGGCAGGGGA	TGG	23	0.75	CAG	1	5	48.47					1	0	0	1	5	9	15	1	0	0	0	0	0	0	Best
CT154_00150_2775_S_163	1665	1687	GCAGCGCATGGGTGTGATCGAGG	GCAGCGCATGGGTGTGATCG	AGG	23	0.65	CAG	1	2	60.04					1	0	0	0	4	7	11	1	0	0	0	0	0	0	Best
CT154_00150_2775_S_188	1824	1846	GTTGCAGGATCTGGCGGATCAGG	GTTGCAGGATCTGGCGGATC	AGG	23	0.6	CAG	1	5	65.87					1	0	0	1	5	16	22	1	0	0	0	0	0	0	Best
CT154_00150_2775_S_189	1825	1847	TTGCAGGATCTGGCGGATCAGGG	TTGCAGGATCTGGCGGATCA	GGG	23	0.55	CAG	1	4	65.87					1	0	0	2	2	8	12	1	0	0	0	0	0	0	Best
CT154_00150_2775_S_190	1826	1848	TGCAGGATCTGGCGGATCAGGGG	TGCAGGATCTGGCGGATCAG	GGG	23	0.6	CAG	1	3	65.87					1	0	0	1	5	5	11	1	0	0	0	1	0	1	Low_risk
CT154_00150_2775_S_195	1923	1945	CAACCAGATCAATCCGGCAACGG	CAACCAGATCAATCCGGCAA	CGG	23	0.5	CAA	0	-	-	CAG	1	5	69.44	1	0	0	0	2	1	3	1	0	0	0	0	0	0	Best
CT154_00150_2775_S_196	1924	1946	AACCAGATCAATCCGGCAACGGG	AACCAGATCAATCCGGCAAC	GGG	23	0.5	CAG	1	4	69.44					1	0	0	0	0	1	1	1	0	0	0	0	0	0	Best
CT154_00150_2775_S_197	1925	1947	ACCAGATCAATCCGGCAACGGGG	ACCAGATCAATCCGGCAACG	GGG	23	0.55	CAG	1	3	69.44					1	0	0	0	0	1	1	1	0	0	0	0	0	0	Best
CT154_00150_2775_S_202	1965	1987	CCAGATGGCGGTGACGACAACGG	CCAGATGGCGGTGACGACAA	CGG	23	0.6	CAG	1	2	70.85					1	0	0	0	1	1	2	1	0	0	0	0	0	0	Best
CT154_00150_2775_S_203	1966	1988	CAGATGGCGGTGACGACAACGGG	CAGATGGCGGTGACGACAAC	GGG	23	0.6	CAG	1	1	70.85					1	0	0	0	0	4	4	1	0	0	0	0	0	0	Best
CT154_00150_2775_S_206	2016	2038	GCAGAACATCCCCATCCGCACGG	GCAGAACATCCCCATCCGCA	CGG	23	0.6	CAG	1	2	72.68					1	0	0	0	3	5	8	1	0	0	0	0	0	0	Best
CT154_00150_2775_S_218	2109	2131	CCAGATCGAGCTGCGGCTGCTGG	CCAGATCGAGCTGCGGCTGC	TGG	23	0.7	CAG	1	2	76.04					1	0	0	0	6	16	22	1	0	0	0	0	0	0	Best
CT154_00150_2775_S_224	2178	2200	GCAGGACATCCATGCCCGCACGG	GCAGGACATCCATGCCCGCA	CGG	23	0.65	CAG	1	2	78.52					1	0	1	4	7	9	21	1	0	0	2	1	0	3	Moderate_risk
CT154_00150_2775_S_236	2311	2333	CGTCAGCTTGGCATCCCGCCAGG	CGTCAGCTTGGCATCCCGCC	AGG	23	0.7	CAG	1	4	83.39					1	0	0	0	1	1	2	1	0	0	0	0	0	0	Best
CT154_00150_2775_S_237	2312	2334	GTCAGCTTGGCATCCCGCCAGGG	GTCAGCTTGGCATCCCGCCA	GGG	23	0.65	CAG	1	3	83.39					1	1	0	0	1	0	2	1	1	0	0	0	0	1	High_risk
CT154_00150_2775_S_238	2313	2335	TCAGCTTGGCATCCCGCCAGGGG	TCAGCTTGGCATCCCGCCAG	GGG	23	0.65	CAG	1	2	83.39					1	0	0	0	0	0	0	1	0	0	0	0	0	0	Best
CT154_00150_2775_S_265	2571	2593	GCGAATTCCTGCAGCCCTTTCGG	GCGAATTCCTGCAGCCCTTT	CGG	23	0.55	CGA	1	2	92.68					1	0	0	1	0	3	4	1	0	0	0	0	0	0	Best
CT154_00150_2775_A_2	2741	2763	CGCCCAGTTCGTTCCGGTCCCGG	CGCCCAGTTCGTTCCGGTCC	CGG	23	0.7	CCA	1	4	99.46					1	0	0	0	2	3	5	1	0	0	0	0	0	0	Best
CT154_00150_2775_A_30	2440	2462	ACCCAGCAGCGGCGGCCGAAGGG	ACCCAGCAGCGGCGGCCGAA	GGG	23	0.75	CCA	1	3	88.65					1	0	0	0	3	1	4	1	0	0	0	0	0	0	Best
CT154_00150_2775_A_113	1493	1515	CCACAGGCGCAGGGTCACATCGG	CCACAGGCGCAGGGTCACAT	CGG	23	0.65	CCA	1	1	54.59					1	0	0	0	2	3	5	1	0	0	0	0	0	0	Best
CT154_00150_2775_A_166	983	1005	CACCCACTGGCGCAGCACTTCGG	CACCCACTGGCGCAGCACTT	CGG	23	0.65	CCA	1	4	36.11					1	0	0	0	0	8	8	1	0	0	0	0	0	0	Best
CT154_00150_2775_A_167	982	1004	ACCCACTGGCGCAGCACTTCGGG	ACCCACTGGCGCAGCACTTC	GGG	23	0.65	CCA	1	3	36.11					1	0	0	0	1	3	4	1	0	0	0	0	0	0	Best
CT154_00150_2775_A_168	981	1003	CCCACTGGCGCAGCACTTCGGGG	CCCACTGGCGCAGCACTTCG	GGG	23	0.7	CCA	1	2	36.11					1	0	0	1	1	8	10	1	0	0	0	0	0	0	Best
CT154_00150_2775_A_236	314	336	CCATCCTGCTTCCTCCAGCGCGG	CCATCCTGCTTCCTCCAGCG	CGG	23	0.65	CCA	1	1	12.11					1	0	0	0	1	5	6	1	0	0	0	0	0	0	Best
CT154_00155_630_A_50	188	210	CATCCACCGGCCCCGGAAATCGG	CATCCACCGGCCCCGGAAAT	CGG	23	0.65	CCA	1	4	32.86					1	0	0	0	0	2	2	1	0	0	0	0	0	0	Best
CT154_00160_1677_S_14	78	100	TACGCAGGCCAGCTCCCACCGGG	TACGCAGGCCAGCTCCCACC	GGG	23	0.7	CAG	1	5	4.89					1	0	0	0	0	2	2	1	0	0	0	0	0	0	Best
CT154_00160_1677_S_15	79	101	ACGCAGGCCAGCTCCCACCGGGG	ACGCAGGCCAGCTCCCACCG	GGG	23	0.75	CAG	1	4	4.89					1	0	0	0	1	6	7	1	0	0	0	0	0	0	Best
CT154_00160_1677_S_29	240	262	CAGTCAGGTCGTGCCCGATCTGG	CAGTCAGGTCGTGCCCGATC	TGG	23	0.65	CAG	0	-	-	CAG	1	5	14.55	1	0	0	0	1	5	6	1	0	0	0	0	0	0	Best
CT154_00160_1677_S_70	474	496	GCTGCAGGGCGGGGTGGAAACGG	GCTGCAGGGCGGGGTGGAAA	CGG	23	0.7	CAG	1	5	28.5					1	0	0	2	9	21	32	1	0	0	0	0	0	0	Best
CT154_00160_1677_S_88	720	742	GGCACAGCCCGATGGCTATGTGG	GGCACAGCCCGATGGCTATG	TGG	23	0.65	CAG	1	5	43.17					1	0	0	2	3	4	9	1	0	0	0	0	0	0	Best
CT154_00160_1677_S_89	724	746	CAGCCCGATGGCTATGTGGACGG	CAGCCCGATGGCTATGTGGA	CGG	23	0.6	CAG	1	1	43.17					1	0	0	0	3	6	9	1	0	0	0	0	0	0	Best
CT154_00160_1677_S_99	802	824	GGGCAGTATGACTGGATGGCCGG	GGGCAGTATGACTGGATGGC	CGG	23	0.6	CAG	1	4	48					1	0	0	0	1	1	2	1	0	0	0	0	0	0	Best
CT154_00160_1677_S_112	957	979	GCAGGCGGTCAATTACGCGCTGG	GCAGGCGGTCAATTACGCGC	TGG	23	0.65	CAG	1	2	57.13					1	0	1	2	5	11	19	1	0	0	0	0	0	0	Moderate_risk
CT154_00160_1677_S_132	1147	1169	CGCCAGCTTGTGCATGAAAGCGG	CGCCAGCTTGTGCATGAAAG	CGG	23	0.55	CAG	1	4	68.57					1	0	0	0	4	5	9	1	0	0	0	0	1	1	Low_risk
CT154_00160_1677_S_133	1148	1170	GCCAGCTTGTGCATGAAAGCGGG	GCCAGCTTGTGCATGAAAGC	GGG	23	0.55	CAG	1	3	68.57					1	0	0	0	2	3	5	1	0	0	0	0	1	1	Low_risk
CT154_00160_1677_S_151	1334	1356	TCCAGATCAGCCTGATGGGGTGG	TCCAGATCAGCCTGATGGGG	TGG	23	0.6	CAG	1	3	79.67					1	0	0	0	1	0	1	1	0	0	0	0	0	0	Best
CT154_00160_1677_S_167	1508	1530	CGCAGGCGGCGCAGGTACTGTGG	CGCAGGCGGCGCAGGTACTG	TGG	23	0.75	CAG	1	3	90.04					1	0	0	0	3	9	12	1	0	0	0	0	0	0	Best
CT154_00160_1677_S_168	1515	1537	GGCGCAGGTACTGTGGCAGCAGG	GGCGCAGGTACTGTGGCAGC	AGG	23	0.7	CAG	1	5	90.58					1	0	0	1	4	11	16	1	0	0	0	0	0	0	Best
CT154_00160_1677_S_169	1518	1540	GCAGGTACTGTGGCAGCAGGTGG	GCAGGTACTGTGGCAGCAGG	TGG	23	0.65	CAG	1	2	90.58					1	0	1	2	2	6	11	1	0	0	0	0	0	0	Moderate_risk
CT154_00160_1677_A_39	1335	1357	ACCACCCCATCAGGCTGATCTGG	ACCACCCCATCAGGCTGATC	TGG	23	0.6	CCA	1	2	80.86					1	0	0	0	2	2	4	1	0	0	0	0	0	0	Best
CT154_00160_1677_A_67	1100	1122	CCAGACAGGGGCCGGATGATCGG	CCAGACAGGGGCCGGATGAT	CGG	23	0.65	CCA	1	1	66.91					1	0	0	0	1	4	5	1	0	0	0	0	0	0	Best
CT154_00160_1677_A_71	1061	1083	CCACGCACAGGCGCCATCACCGG	CCACGCACAGGCGCCATCAC	CGG	23	0.7	CCA	1	1	64.58					1	0	0	0	3	4	7	1	0	0	0	0	0	0	Best
CT154_00165_2691_S_8	105	127	CCAGACCATTCGTGACATGAAGG	CCAGACCATTCGTGACATGA	AGG	23	0.5	CAG	1	2	3.94					1	0	0	0	0	2	2	1	0	0	0	0	0	0	Best
CT154_00165_2691_S_44	369	391	GGGGCAGGCAACGCTGGAACTGG	GGGGCAGGCAACGCTGGAAC	TGG	23	0.7	CAG	1	5	13.86					1	0	0	1	6	6	13	1	0	0	0	1	0	1	Low_risk
CT154_00165_2691_S_45	372	394	GCAGGCAACGCTGGAACTGGCGG	GCAGGCAACGCTGGAACTGG	CGG	23	0.65	CAG	1	2	13.86					1	0	1	1	4	8	14	1	0	0	0	0	0	0	Moderate_risk
CT154_00165_2691_S_46	373	395	CAGGCAACGCTGGAACTGGCGGG	CAGGCAACGCTGGAACTGGC	GGG	23	0.65	CAA	0	-	-	CAG	1	1	13.86	1	0	1	0	1	8	10	1	0	0	0	0	1	1	Moderate_risk
CT154_00165_2691_S_61	458	480	GGCAGCCCCTATGGGGTGACTGG	GGCAGCCCCTATGGGGTGAC	TGG	23	0.7	CAG	1	3	17.09					1	0	0	0	2	0	2	1	0	0	0	0	0	0	Best
CT154_00165_2691_S_83	684	706	CGGCCAGCATTTCATAAAACAGG	CGGCCAGCATTTCATAAAAC	AGG	23	0.45	CAG	1	5	25.57					1	0	0	0	1	7	8	1	0	0	0	0	0	0	Best
CT154_00165_2691_S_90	778	800	TACCAATGGGACGGACAGTCCGG	TACCAATGGGACGGACAGTC	CGG	23	0.55	CAA	1	4	29.02					1	0	0	0	1	1	2	1	0	0	0	0	0	0	Best
CT154_00165_2691_S_129	1149	1171	GCCCCAGCTTTCCGCCATACTGG	GCCCCAGCTTTCCGCCATAC	TGG	23	0.65	CAG	1	5	42.85					1	0	0	2	3	2	7	1	0	0	0	1	0	1	Low_risk
CT154_00165_2691_S_130	1150	1172	CCCCAGCTTTCCGCCATACTGGG	CCCCAGCTTTCCGCCATACT	GGG	23	0.6	CAG	1	4	42.85					1	0	0	1	1	6	8	1	0	0	0	0	0	0	Best
CT154_00165_2691_S_137	1215	1237	GGAACAGTATTCGACAGGAAGGG	GGAACAGTATTCGACAGGAA	GGG	23	0.45	CAG	1	5	45.3					1	0	0	0	0	0	0	1	0	0	0	0	0	0	Best
CT154_00165_2691_S_150	1353	1375	CCAGCCCGAAATCCTTGCCTTGG	CCAGCCCGAAATCCTTGCCT	TGG	23	0.6	CAG	1	2	50.32					1	0	0	0	0	3	3	1	0	0	0	0	0	0	Best
CT154_00165_2691_S_155	1425	1447	CCTGCAGCCCTGGTGGCGCATGG	CCTGCAGCCCTGGTGGCGCA	TGG	23	0.75	CAG	1	5	53.1					1	0	0	1	3	10	14	1	0	0	0	0	0	0	Best
CT154_00165_2691_S_198	1947	1969	GCCGCAACGTCTGGCATTGCAGG	GCCGCAACGTCTGGCATTGC	AGG	23	0.65	CAA	1	5	72.5					1	0	0	0	1	1	2	1	0	0	0	0	0	0	Best
CT154_00165_2691_S_232	2328	2350	ACAGGGCTACCCCGCGTTCTCGG	ACAGGGCTACCCCGCGTTCT	CGG	23	0.65	CAG	1	2	86.55					1	0	0	0	0	1	1	1	0	0	0	0	0	0	Best
CT154_00165_2691_S_233	2329	2351	CAGGGCTACCCCGCGTTCTCGGG	CAGGGCTACCCCGCGTTCTC	GGG	23	0.7	CAG	1	1	86.55					1	0	0	0	1	0	1	1	0	0	0	0	0	0	Best
CT154_00165_2691_S_248	2461	2483	CAGCCCTGCGGCGGAAGCATCGG	CAGCCCTGCGGCGGAAGCAT	CGG	23	0.7	CAG	1	1	91.45					1	0	0	1	1	3	5	1	0	0	0	0	0	0	Best
CT154_00165_2691_A_44	2304	2326	CCTCCCAGCCCCGGTCAACATGG	CCTCCCAGCCCCGGTCAACA	TGG	23	0.7	CCA	1	5	86.29					1	0	0	0	2	2	4	1	0	0	0	0	0	0	Best
CT154_00165_2691_A_77	2055	2077	AAAACCATTGCGTGATCTTCCGG	AAAACCATTGCGTGATCTTC	CGG	23	0.4	CCA	1	5	77.03					1	0	0	0	0	1	1	1	0	0	0	0	0	0	Best
CT154_00165_2691_A_78	2052	2074	ACCATTGCGTGATCTTCCGGTGG	ACCATTGCGTGATCTTCCGG	TGG	23	0.55	CCA	1	2	77.03					1	0	0	0	0	1	1	1	0	0	0	0	0	0	Best
CT154_00165_2691_A_154	1250	1272	GTCCCATTGCCCCTGCAGGGAGG	GTCCCATTGCCCCTGCAGGG	AGG	23	0.7	CCA	1	4	47.16					1	0	0	0	0	3	3	1	0	0	0	0	0	0	Best
CT154_00165_2691_A_155	1249	1271	TCCCATTGCCCCTGCAGGGAGGG	TCCCATTGCCCCTGCAGGGA	GGG	23	0.65	CCA	1	3	47.16					1	0	0	0	1	3	4	1	0	0	0	0	0	0	Best
CT154_00165_2691_A_156	1248	1270	CCCATTGCCCCTGCAGGGAGGGG	CCCATTGCCCCTGCAGGGAG	GGG	23	0.7	CCA	1	2	47.16					1	0	0	0	2	2	4	1	0	0	0	0	0	0	Best
CT154_00165_2691_A_202	803	825	CCACAGGATACTGTTGCCAATGG	CCACAGGATACTGTTGCCAA	TGG	23	0.5	CCA	1	1	30.66					1	0	0	1	0	0	1	1	0	0	0	0	0	0	Best
CT154_00165_2691_A_206	764	786	CCATTGGTAAAAGCCGGCATAGG	CCATTGGTAAAAGCCGGCAT	AGG	23	0.5	CCA	1	1	29.21					1	0	0	0	1	0	1	1	0	0	0	0	0	0	Best
CT154_00165_2691_A_240	482	504	CCATGTTCCCCCGCCGATTACGG	CCATGTTCCCCCGCCGATTA	CGG	23	0.6	CCA	1	1	18.73					1	0	0	0	0	1	1	1	0	0	0	0	0	0	Best
CT154_00165_2691_A_289	5	27	CCAGGAAGGGGCGTGGGGATTGG	CCAGGAAGGGGCGTGGGGAT	TGG	23	0.7	CCA	1	1	1					1	0	0	0	0	1	1	1	0	0	0	0	0	0	Best
CT154_00170_2220_S_40	411	433	CTCCCAGATGGCGGCGGTACAGG	CTCCCAGATGGCGGCGGTAC	AGG	23	0.7	CAG	1	5	18.69					1	0	0	2	3	7	12	1	0	0	0	0	0	0	Best
CT154_00170_2220_S_73	843	865	ACAGATCGCGCGCGAGAACATGG	ACAGATCGCGCGCGAGAACA	TGG	23	0.6	CAG	1	2	38.02					1	0	0	1	3	3	7	1	0	0	0	0	0	0	Best
CT154_00170_2220_S_76	873	895	ACAGGCCAGCGCCACGCCACAGG	ACAGGCCAGCGCCACGCCAC	AGG	23	0.75	CAG	1	2	39.37					1	0	0	1	9	6	16	1	0	0	0	0	0	0	Best
CT154_00170_2220_S_77	874	896	CAGGCCAGCGCCACGCCACAGGG	CAGGCCAGCGCCACGCCACA	GGG	23	0.75	CAG	1	1	39.37					1	0	0	0	2	13	15	1	0	0	0	0	1	1	Low_risk
CT154_00170_2220_S_138	1475	1497	AGCAGGCCGGGGCACTGGTCAGG	AGCAGGCCGGGGCACTGGTC	AGG	23	0.75	CAG	1	3	66.53					1	0	0	0	8	5	13	1	0	0	0	0	0	0	Best
CT154_00170_2220_S_139	1476	1498	GCAGGCCGGGGCACTGGTCAGGG	GCAGGCCGGGGCACTGGTCA	GGG	23	0.75	CAG	1	2	66.53					1	0	0	0	16	6	22	1	0	0	0	0	0	0	Best
CT154_00170_2220_S_186	1896	1918	GCTCCAGTCCCCTGTCGGCCCGG	GCTCCAGTCCCCTGTCGGCC	CGG	23	0.75	CAG	1	5	85.59					1	0	0	1	1	5	7	1	0	0	1	0	0	1	Low_risk
CT154_00170_2220_S_204	2062	2084	CAGCGTGGCAGGCTGCATATCGG	CAGCGTGGCAGGCTGCATAT	CGG	23	0.6	CAG	1	1	92.88					1	0	0	0	4	8	12	1	0	0	0	0	0	0	Best
CT154_00170_2220_A_103	1029	1051	ACCACATGTGGTTGCGCGCCAGG	ACCACATGTGGTTGCGCGCC	AGG	23	0.65	CCA	1	2	47.3					1	0	0	2	0	1	3	1	0	0	0	0	0	0	Best
CT154_00170_2220_A_104	1028	1050	CCACATGTGGTTGCGCGCCAGGG	CCACATGTGGTTGCGCGCCA	GGG	23	0.65	CCA	1	1	47.3					1	0	0	0	0	3	3	1	0	0	0	0	0	0	Best
CT154_00170_2220_A_128	692	714	CCACGCCATGATGTCCCTGACGG	CCACGCCATGATGTCCCTGA	CGG	23	0.6	CCA	1	1	32.16					1	0	0	0	0	3	3	1	0	0	0	0	0	0	Best
CT154_00170_2220_A_175	293	315	CCAGTAGCGCAGCCCCCATTCGG	CCAGTAGCGCAGCCCCCATT	CGG	23	0.65	CCA	1	1	14.19					1	0	0	0	0	1	1	1	0	0	0	0	0	0	Best
CT154_00170_2220_A_179	281	303	CCCCCATTCGGCCAGGGAGGTGG	CCCCCATTCGGCCAGGGAGG	TGG	23	0.75	CCA	1	4	13.51					1	0	0	1	1	7	9	1	0	0	0	0	0	0	Best
CT154_00170_2220_A_181	254	276	CCATTCTCCCTGCAGGATAAAGG	CCATTCTCCCTGCAGGATAA	AGG	23	0.5	CCA	1	1	12.43					1	0	0	0	1	1	2	1	0	0	0	0	0	0	Best
CT154_00175_2397_S_10	97	119	CAGGGACTGTGGCGCACCGCCGG	CAGGGACTGTGGCGCACCGC	CGG	23	0.75	CAG	1	1	4.05					1	0	0	0	1	0	1	1	0	0	0	0	0	0	Best
CT154_00175_2397_S_18	189	211	CCAGGTGCCGGACAACGGACAGG	CCAGGTGCCGGACAACGGAC	AGG	23	0.7	CAG	1	2	7.93					1	0	0	0	2	5	7	1	0	0	0	0	0	0	Best
CT154_00175_2397_S_47	405	427	CGCGCAGATTCTTCTGGGGCCGG	CGCGCAGATTCTTCTGGGGC	CGG	23	0.65	CAG	1	5	17.06					1	0	0	0	2	2	4	1	0	0	0	0	0	0	Best
CT154_00175_2397_S_48	406	428	GCGCAGATTCTTCTGGGGCCGGG	GCGCAGATTCTTCTGGGGCC	GGG	23	0.65	CAG	1	4	17.06					1	0	0	0	1	4	5	1	0	0	0	0	0	0	Best
CT154_00175_2397_S_62	520	542	ATACAGGGGCTGCAGGACCATGG	ATACAGGGGCTGCAGGACCA	TGG	23	0.6	CAG	1	4	21.82					1	0	0	0	1	2	3	1	0	0	0	0	0	0	Best
CT154_00175_2397_S_72	666	688	CGCGCAGGCCAATCCATGGACGG	CGCGCAGGCCAATCCATGGA	CGG	23	0.65	CAG	1	5	27.95					1	0	0	0	2	4	6	1	0	0	0	0	0	0	Best
CT154_00175_2397_S_80	762	784	TGGCCAGTGGTCCTATGAAGGGG	TGGCCAGTGGTCCTATGAAG	GGG	23	0.55	CAG	1	5	31.96					1	0	0	0	0	0	0	1	0	0	0	0	0	0	Best
CT154_00175_2397_S_81	765	787	CCAGTGGTCCTATGAAGGGGCGG	CCAGTGGTCCTATGAAGGGG	CGG	23	0.6	CAG	1	2	31.96					1	0	0	0	1	1	2	1	0	0	0	0	0	0	Best
CT154_00175_2397_S_92	885	907	GTCACAGGCCATAAAAACCGGGG	GTCACAGGCCATAAAAACCG	GGG	23	0.5	CAG	1	5	37.09					1	0	0	0	1	0	1	1	0	0	0	0	0	0	Best
CT154_00175_2397_S_93	888	910	ACAGGCCATAAAAACCGGGGCGG	ACAGGCCATAAAAACCGGGG	CGG	23	0.55	CAG	1	2	37.09					1	0	0	0	0	3	3	1	0	0	0	0	0	0	Best
CT154_00175_2397_S_107	1098	1120	CCGACAGGGCGACAGCCTGCTGG	CCGACAGGGCGACAGCCTGC	TGG	23	0.75	CGA	1	2	45.85	CAG	1	5	45.97	1	0	0	3	4	9	16	1	0	0	0	0	0	0	Best
CT154_00175_2397_S_108	1101	1123	ACAGGGCGACAGCCTGCTGGTGG	ACAGGGCGACAGCCTGCTGG	TGG	23	0.7	CAG	1	2	45.97					1	0	0	2	8	10	20	1	0	0	0	0	0	0	Best
CT154_00175_2397_S_112	1134	1156	TGCCCGAACGCCTGAAATCCAGG	TGCCCGAACGCCTGAAATCC	AGG	23	0.6	CGA	1	5	47.48					1	0	0	0	3	2	5	1	0	0	0	0	0	0	Best
CT154_00175_2397_S_113	1135	1157	GCCCGAACGCCTGAAATCCAGGG	GCCCGAACGCCTGAAATCCA	GGG	23	0.6	CGA	1	4	47.48					1	0	0	0	0	2	2	1	0	0	0	0	0	0	Best
CT154_00175_2397_S_128	1249	1271	CAGCCGGGCTGGGCTGATGATGG	CAGCCGGGCTGGGCTGATGA	TGG	23	0.7	CAG	1	1	52.11					1	0	0	0	6	3	9	1	0	0	0	0	0	0	Best
CT154_00175_2397_S_129	1284	1306	CACACGACATGCAGCCGCACTGG	CACACGACATGCAGCCGCAC	TGG	23	0.65	CGA	1	5	53.73					1	0	0	0	0	2	2	1	0	0	0	0	0	0	Best
CT154_00175_2397_S_130	1287	1309	ACGACATGCAGCCGCACTGGAGG	ACGACATGCAGCCGCACTGG	AGG	23	0.65	CGA	1	2	53.73					1	0	0	0	0	2	2	1	0	0	0	0	0	0	Best
CT154_00175_2397_S_217	2167	2189	GGTCAGGCACTGGAGGCGGCAGG	GGTCAGGCACTGGAGGCGGC	AGG	23	0.75	CAG	1	4	90.53					1	0	0	1	8	7	16	1	0	0	0	1	0	1	Low_risk
CT154_00175_2397_S_218	2168	2190	GTCAGGCACTGGAGGCGGCAGGG	GTCAGGCACTGGAGGCGGCA	GGG	23	0.7	CAG	1	3	90.53					1	0	0	2	5	5	12	1	0	0	1	0	0	1	Low_risk
CT154_00175_2397_S_233	2356	2378	CAGGCCATCAATCACCGCACTGG	CAGGCCATCAATCACCGCAC	TGG	23	0.6	CAG	1	1	98.29					1	0	0	1	2	3	6	1	0	0	0	0	0	0	Best
CT154_00175_2397_A_37	2022	2044	GGGTCCAGATCCCGTGCGTCGGG	GGGTCCAGATCCCGTGCGTC	GGG	23	0.7	CCA	1	5	85.11					1	0	0	0	1	4	5	1	0	0	0	0	0	0	Best
CT154_00175_2397_A_99	1472	1494	CCATGGCAGCAGCACCGCGTCGG	CCATGGCAGCAGCACCGCGT	CGG	23	0.7	CCA	1	1	62.33					1	0	0	0	2	7	9	1	0	0	0	0	0	0	Best
CT154_00175_2397_A_176	752	774	GGACCACTGGCCACGCAGCACGG	GGACCACTGGCCACGCAGCA	CGG	23	0.7	CCA	1	4	32.17					1	0	0	0	2	3	5	1	0	0	0	0	1	1	Low_risk
CT154_00175_2397_A_187	662	684	CCATGGATTGGCCTGCGCGATGG	CCATGGATTGGCCTGCGCGA	TGG	23	0.65	CCA	1	1	28.54					1	0	0	0	3	5	8	1	0	0	0	0	1	1	Low_risk
CT154_00175_2397_A_211	326	348	GTCCCAACTGTTTGCCAGCACGG	GTCCCAACTGTTTGCCAGCA	CGG	23	0.55	CCA	1	4	14.39					1	0	0	0	1	1	2	1	0	0	0	0	0	0	Best
CT154_00185_1167_S_10	144	166	GGTTCAAGGTGGCGATATTGCGG	GGTTCAAGGTGGCGATATTG	CGG	23	0.5	CAA	1	5	12.68					10	0	0	0	0	2	11	10	0	0	0	0	0	9	Repeat_sites_or_bad
CT154_00185_1167_S_11	145	167	GTTCAAGGTGGCGATATTGCGGG	GTTCAAGGTGGCGATATTGC	GGG	23	0.5	CAA	1	4	12.68					10	0	0	0	0	4	13	10	0	0	0	0	0	9	Repeat_sites_or_bad
CT154_00185_1167_S_21	241	263	ATTCAGGAAGCCGGATTGGATGG	ATTCAGGAAGCCGGATTGGA	TGG	23	0.5	CAG	1	4	20.91					10	0	0	0	0	0	9	10	0	0	0	0	0	9	Repeat_sites_or_bad
CT154_00185_1167_S_51	537	559	CCAGGGCCTGCTGCTGAGCCAGG	CCAGGGCCTGCTGCTGAGCC	AGG	23	0.75	CAG	1	2	46.1					10	0	0	4	14	30	57	10	0	0	0	0	2	11	Repeat_sites_or_bad
CT154_00185_1167_S_52	538	560	CAGGGCCTGCTGCTGAGCCAGGG	CAGGGCCTGCTGCTGAGCCA	GGG	23	0.7	CAG	1	1	46.1					10	0	0	0	20	18	47	10	0	0	0	0	0	9	Repeat_sites_or_bad
CT154_00185_1167_S_54	554	576	GCCAGGGCATTCGAGGTTACCGG	GCCAGGGCATTCGAGGTTAC	CGG	23	0.6	CAG	1	3	47.64					10	0	0	0	0	0	9	10	0	0	0	0	0	9	Repeat_sites_or_bad
CT154_00185_1167_S_63	654	676	GGCGCAGATCGGACGAGAACTGG	GGCGCAGATCGGACGAGAAC	TGG	23	0.65	CAG	1	5	56.38					10	0	0	0	0	4	13	10	0	0	0	0	0	9	Repeat_sites_or_bad
CT154_00185_1167_S_73	778	800	TTGCAGGGTCTCAGAGGGATTGG	TTGCAGGGTCTCAGAGGGAT	TGG	23	0.55	CAG	1	4	66.92					10	0	0	0	0	2	11	10	0	0	0	0	0	9	Repeat_sites_or_bad
CT154_00185_1167_S_81	859	881	CGGCAGGTCGCGGCTTATGCCGG	CGGCAGGTCGCGGCTTATGC	CGG	23	0.7	CAG	1	4	73.86					10	0	0	2	10	14	35	10	0	0	2	0	0	11	Repeat_sites_or_bad
CT154_00185_1167_S_86	922	944	GAACAAGGCGTCTCGAAATCCGG	GAACAAGGCGTCTCGAAATC	CGG	23	0.5	CAA	1	4	79.26					10	0	0	0	2	0	11	10	0	0	0	0	0	9	Repeat_sites_or_bad
CT154_00185_1167_S_90	996	1018	CTACCAGCCTGACACCGCGCTGG	CTACCAGCCTGACACCGCGC	TGG	23	0.7	CAG	1	5	85.69					10	0	0	2	10	14	35	10	0	0	2	0	0	11	Repeat_sites_or_bad
CT154_00185_1167_S_92	1020	1042	GCAGTGGTTCCATGAACACGTGG	GCAGTGGTTCCATGAACACG	TGG	23	0.55	CAG	1	2	87.49					10	0	0	0	0	0	9	10	0	0	0	0	0	9	Repeat_sites_or_bad
CT154_00185_1167_S_93	1021	1043	CAGTGGTTCCATGAACACGTGGG	CAGTGGTTCCATGAACACGT	GGG	23	0.5	CAG	1	1	87.49					10	0	0	0	2	0	11	10	0	0	0	0	0	9	Repeat_sites_or_bad
CT154_00185_1167_A_13	972	994	GGAGCCACAGCCAGGCAAGCTGG	GGAGCCACAGCCAGGCAAGC	TGG	23	0.7	CCA	1	5	84.83					10	0	0	0	2	4	15	10	0	0	0	0	0	9	Repeat_sites_or_bad
CT154_00185_1167_A_14	965	987	CAGCCAGGCAAGCTGGATCATGG	CAGCCAGGCAAGCTGGATCA	TGG	23	0.6	CCA	1	4	84.32					10	0	0	2	4	2	17	10	0	0	0	0	0	9	Repeat_sites_or_bad
CT154_00185_1167_A_21	878	900	CCACGGCGAAGGCGCCAGACCGG	CCACGGCGAAGGCGCCAGAC	CGG	23	0.75	CCA	1	1	77.12					10	0	0	0	4	6	19	10	0	0	0	0	0	9	Repeat_sites_or_bad
CT154_00185_1167_A_51	281	303	GATCCAGTCCTCCTGCTTCAAGG	GATCCAGTCCTCCTGCTTCA	AGG	23	0.55	CCA	1	4	25.71					10	0	0	0	6	6	21	10	0	0	0	0	0	9	Repeat_sites_or_bad
CT154_00185_1167_A_52	251	273	GATCCAGAATCCATCCAATCCGG	GATCCAGAATCCATCCAATC	CGG	23	0.45	CCA	1	4	23.14					10	0	0	0	0	0	9	10	0	0	0	0	0	9	Repeat_sites_or_bad
CT154_00190_1038_S_5	39	61	CAACCAGCGTCCCGGCTTATGGG	CAACCAGCGTCCCGGCTTAT	GGG	23	0.6	CAA	0	-	-	CAG	1	5	4.14	1	0	0	0	1	2	3	1	0	0	0	0	0	0	Best
CT154_00190_1038_S_57	564	586	CGAACAGGTCGGCTACCCCATGG	CGAACAGGTCGGCTACCCCA	TGG	23	0.65	CGA	0	-	-	CAG	1	5	54.72	1	0	0	0	1	5	6	1	0	0	0	0	0	0	Best
CT154_00190_1038_A_27	702	724	TCCACGCGCGGTTGCGCAGCAGG	TCCACGCGCGGTTGCGCAGC	AGG	23	0.75	CCA	1	2	69.65					1	0	0	0	7	9	16	1	0	0	0	0	0	0	Best
CT154_00190_1038_A_28	701	723	CCACGCGCGGTTGCGCAGCAGGG	CCACGCGCGGTTGCGCAGCA	GGG	23	0.75	CCA	1	1	69.65					1	0	0	0	7	9	16	1	0	0	0	0	0	0	Best
CT154_00190_1038_A_88	270	292	AAAACCATCCGAGATAGGGCCGG	AAAACCATCCGAGATAGGGC	CGG	23	0.5	CCA	1	5	27.75					1	0	0	0	1	0	1	1	0	0	0	0	0	0	Best
CT154_00190_1038_A_102	42	64	TTTCCCATAAGCCGGGACGCTGG	TTTCCCATAAGCCGGGACGC	TGG	23	0.6	CCA	1	5	5.78					1	0	0	0	0	2	2	1	0	0	0	0	0	0	Best
CT154_00195_2385_S_12	192	214	TGCGCAGAGCGTAGAAACACTGG	TGCGCAGAGCGTAGAAACAC	TGG	23	0.55	CAG	1	5	8.22					1	0	0	0	0	3	3	1	0	0	0	0	0	0	Best
CT154_00195_2385_S_13	193	215	GCGCAGAGCGTAGAAACACTGGG	GCGCAGAGCGTAGAAACACT	GGG	23	0.55	CAG	1	4	8.22					1	0	0	0	0	0	0	1	0	0	0	0	0	0	Best
CT154_00195_2385_S_14	194	216	CGCAGAGCGTAGAAACACTGGGG	CGCAGAGCGTAGAAACACTG	GGG	23	0.55	CAG	1	3	8.22					1	0	0	0	0	1	1	1	0	0	0	0	0	0	Best
CT154_00195_2385_S_15	195	217	GCAGAGCGTAGAAACACTGGGGG	GCAGAGCGTAGAAACACTGG	GGG	23	0.55	CAG	1	2	8.22					1	0	0	0	0	1	1	1	0	0	0	0	0	0	Best
CT154_00195_2385_S_28	334	356	TTTCAATCGGATGACGCACAGGG	TTTCAATCGGATGACGCACA	GGG	23	0.45	CAA	1	4	14.13					1	0	0	0	0	0	0	1	0	0	0	0	0	0	Best
CT154_00195_2385_S_30	349	371	GCACAGGGTGTCGATACCGGTGG	GCACAGGGTGTCGATACCGG	TGG	23	0.65	CAG	1	4	14.76					1	0	0	0	1	6	7	1	0	0	0	0	0	0	Best
CT154_00195_2385_S_68	765	787	CCAGCAGGTCAACCTGAAACTGG	CCAGCAGGTCAACCTGAAAC	TGG	23	0.55	CAG	1	2	32.12	CAG	1	5	32.24	1	0	0	0	6	9	15	1	0	0	0	0	0	0	Best
CT154_00195_2385_S_73	840	862	TGTGCAGCAGTTCAACTACCAGG	TGTGCAGCAGTTCAACTACC	AGG	23	0.5	CAG	1	5	35.39					1	0	0	0	0	1	1	1	0	0	0	0	0	0	Best
CT154_00195_2385_S_74	858	880	CCAGGCTGAATCCCTCGAAATGG	CCAGGCTGAATCCCTCGAAA	TGG	23	0.55	CAG	1	2	36.02					1	0	0	0	0	0	0	1	0	0	0	0	0	0	Best
CT154_00195_2385_S_79	927	949	TCAGGCCTATCTTGCGGCGCAGG	TCAGGCCTATCTTGCGGCGC	AGG	23	0.65	CAG	1	2	38.91					1	0	0	1	0	12	13	1	0	0	0	0	0	0	Best
CT154_00195_2385_S_80	928	950	CAGGCCTATCTTGCGGCGCAGGG	CAGGCCTATCTTGCGGCGCA	GGG	23	0.65	CAG	1	1	38.91					1	0	0	0	5	12	17	1	0	0	0	0	0	0	Best
CT154_00195_2385_S_81	943	965	GCGCAGGGTATATATTCCAATGG	GCGCAGGGTATATATTCCAA	TGG	23	0.45	CAG	1	4	39.66					1	0	0	0	0	0	0	1	0	0	0	0	0	0	Best
CT154_00195_2385_S_95	1103	1125	ACCAGGTGGCCCATACGCAGTGG	ACCAGGTGGCCCATACGCAG	TGG	23	0.65	CAG	1	3	46.33					1	0	0	1	2	0	3	1	0	0	0	0	0	0	Best
CT154_00195_2385_S_100	1180	1202	CAGCCGACCATCCAGCGCTTCGG	CAGCCGACCATCCAGCGCTT	CGG	23	0.65	CGA	0	-	-	CAG	1	1	49.48	1	0	0	0	3	7	10	1	0	0	0	0	0	0	Best
CT154_00195_2385_S_101	1191	1213	CCAGCGCTTCGGTCTTACTTCGG	CCAGCGCTTCGGTCTTACTT	CGG	23	0.55	CAG	1	2	49.98					1	0	0	0	0	1	1	1	0	0	0	0	0	0	Best
CT154_00195_2385_S_102	1192	1214	CAGCGCTTCGGTCTTACTTCGGG	CAGCGCTTCGGTCTTACTTC	GGG	23	0.55	CAG	1	1	49.98					1	0	0	0	0	2	2	1	0	0	0	0	0	0	Best
CT154_00195_2385_S_142	1869	1891	GCAGACGACCGTGCTCAATCTGG	GCAGACGACCGTGCTCAATC	TGG	23	0.6	CAG	1	2	78.41					1	0	0	0	2	3	5	1	0	0	0	0	0	0	Best
CT154_00195_2385_S_143	1870	1892	CAGACGACCGTGCTCAATCTGGG	CAGACGACCGTGCTCAATCT	GGG	23	0.55	CGA	0	-	-	CAG	1	1	78.41	1	0	0	0	1	2	3	1	0	0	0	0	0	0	Best
CT154_00195_2385_A_23	2159	2181	CAGCCAGTATCCGGGCAGGGAGG	CAGCCAGTATCCGGGCAGGG	AGG	23	0.7	CCA	1	4	91.32					1	0	0	0	2	3	5	1	0	0	0	0	0	0	Best
CT154_00195_2385_A_69	1579	1601	TGCCAGTCGCCACTGAAATGCGG	TGCCAGTCGCCACTGAAATG	CGG	23	0.55	CCA	1	3	67.04					1	0	0	0	2	0	2	1	0	0	0	0	0	0	Best
CT154_00195_2385_A_91	1362	1384	GGCCCCAGAGCTGGGCAAACGGG	GGCCCCAGAGCTGGGCAAAC	GGG	23	0.7	CCA	1	5	57.86					1	0	0	0	0	1	1	1	0	0	0	0	0	0	Best
CT154_00195_2385_A_95	1337	1359	GCTCCATTTCCGGAACGGGCTGG	GCTCCATTTCCGGAACGGGC	TGG	23	0.65	CCA	1	4	56.86					1	0	0	1	4	12	17	1	0	0	0	0	0	0	Best
CT154_00195_2385_A_96	1336	1358	CTCCATTTCCGGAACGGGCTGGG	CTCCATTTCCGGAACGGGCT	GGG	23	0.6	CCA	1	3	56.86					1	0	0	0	1	5	6	1	0	0	0	0	0	0	Best
CT154_00195_2385_A_115	1104	1126	ACCACTGCGTATGGGCCACCTGG	ACCACTGCGTATGGGCCACC	TGG	23	0.65	CCA	1	2	47.17					1	0	0	0	0	0	0	1	0	0	0	0	0	0	Best
CT154_00205_795_S_4	52	74	CGCCAGCACTACCTGCGCTATGG	CGCCAGCACTACCTGCGCTA	TGG	23	0.65	CAG	1	4	6.92					1	0	0	0	0	2	2	1	0	0	0	0	0	0	Best
CT154_00205_795_S_5	55	77	CAGCACTACCTGCGCTATGGCGG	CAGCACTACCTGCGCTATGG	CGG	23	0.6	CAG	1	1	6.92					1	0	0	0	2	4	6	1	0	0	0	0	0	0	Best
CT154_00205_795_S_51	450	472	CCAGGCCCGCAAGGGTATGACGG	CCAGGCCCGCAAGGGTATGA	CGG	23	0.65	CAG	1	2	56.73					1	0	0	0	2	3	5	1	0	0	0	0	0	0	Best
CT154_00205_795_S_67	663	685	GATCCAGGACCCGGATATCAAGG	GATCCAGGACCCGGATATCA	AGG	23	0.55	CAG	1	5	83.9					1	0	0	0	2	3	5	1	0	0	0	0	0	0	Best
CT154_00205_795_A_65	113	135	GCCCCATGTAATGGCAGGGCTGG	GCCCCATGTAATGGCAGGGC	TGG	23	0.65	CCA	1	4	16.6					1	0	0	0	2	3	5	1	0	0	0	0	0	0	Best
CT154_00210_702_S_2	26	48	TGCAGGCACGCCAGTTGCTGCGG	TGCAGGCACGCCAGTTGCTG	CGG	23	0.65	CAG	1	3	3.99					1	0	0	0	3	4	7	1	0	0	0	1	0	1	Low_risk
CT154_00210_702_S_8	126	148	ACAGTCGGACCGTTGCGCGCTGG	ACAGTCGGACCGTTGCGCGC	TGG	23	0.7	CAG	1	2	18.09					1	0	0	0	0	1	1	1	0	0	0	0	0	0	Best
CT154_00210_702_S_53	543	565	TGTGCAGATGCCTTCACTGCCGG	TGTGCAGATGCCTTCACTGC	CGG	23	0.55	CAG	1	5	77.92					1	0	0	0	0	1	1	1	0	0	0	0	0	0	Best
CT154_00210_702_S_56	571	593	CCGCAGGTCGAGGCGATGACAGG	CCGCAGGTCGAGGCGATGAC	AGG	23	0.7	CAG	1	4	81.77					1	0	0	0	5	3	8	1	0	0	0	0	0	0	Best
CT154_00215_636_S_5	42	64	GCAGGGCTTTGGTAACGAAATGG	GCAGGGCTTTGGTAACGAAA	TGG	23	0.5	CAG	1	2	6.76					1	0	0	0	0	2	2	1	0	0	0	0	0	0	Best
CT154_00215_636_S_6	43	65	CAGGGCTTTGGTAACGAAATGGG	CAGGGCTTTGGTAACGAAAT	GGG	23	0.45	CAG	1	1	6.76					1	0	0	0	0	1	1	1	0	0	0	0	0	0	Best
CT154_00215_636_S_18	189	211	CCGCCAGCGTGGATGGAAAGTGG	CCGCCAGCGTGGATGGAAAG	TGG	23	0.65	CAG	1	5	30.35					1	0	1	0	1	2	4	1	0	0	0	0	0	0	Moderate_risk
CT154_00215_636_S_40	420	442	AATCCAGACGGTTGTTGTGGCGG	AATCCAGACGGTTGTTGTGG	CGG	23	0.5	CAG	1	5	66.67					1	0	0	0	0	1	1	1	0	0	0	0	0	0	Best
CT154_00215_636_S_41	421	443	ATCCAGACGGTTGTTGTGGCGGG	ATCCAGACGGTTGTTGTGGC	GGG	23	0.55	CAG	1	4	66.67					1	0	0	0	0	3	3	1	0	0	0	0	0	0	Best
CT154_00220_1038_S_5	38	60	GGCAGGTACTGACGCTGTGCAGG	GGCAGGTACTGACGCTGTGC	AGG	23	0.65	CAG	1	3	3.85					1	0	0	0	2	2	4	1	0	0	0	0	0	0	Best
CT154_00220_1038_S_14	138	160	GGTGCAGGAAAAGGGCGCCATGG	GGTGCAGGAAAAGGGCGCCA	TGG	23	0.65	CAG	1	5	13.68					1	0	0	1	3	10	14	1	0	0	0	0	0	0	Best
CT154_00220_1038_S_23	321	343	CGAGCAGCACGAGATCCTTCAGG	CGAGCAGCACGAGATCCTTC	AGG	23	0.6	CGA	0	-	-	CAG	1	5	31.31	1	0	0	0	3	6	9	1	0	0	0	0	0	0	Best
CT154_00220_1038_S_24	324	346	GCAGCACGAGATCCTTCAGGCGG	GCAGCACGAGATCCTTCAGG	CGG	23	0.6	CAG	1	2	31.31					1	0	0	0	5	7	12	1	0	0	0	0	0	0	Best
CT154_00220_1038_S_25	325	347	CAGCACGAGATCCTTCAGGCGGG	CAGCACGAGATCCTTCAGGC	GGG	23	0.6	CAG	1	1	31.31					1	0	0	0	1	4	5	1	0	0	0	0	0	0	Best
CT154_00220_1038_S_63	651	673	GCCACAGAAATCGTACCTGACGG	GCCACAGAAATCGTACCTGA	CGG	23	0.5	CAG	1	5	63.1					1	0	0	0	0	0	0	1	0	0	0	0	0	0	Best
CT154_00220_1038_S_82	810	832	GCAGGATCGCGCGCACTGGTCGG	GCAGGATCGCGCGCACTGGT	CGG	23	0.7	CAG	1	2	78.13					1	0	0	0	2	5	7	1	0	0	0	0	0	0	Best
CT154_00220_1038_A_33	572	594	CCATGTGGCCAGAAAGCCACTGG	CCATGTGGCCAGAAAGCCAC	TGG	23	0.6	CCA	1	1	57.23					1	0	0	0	2	1	3	1	0	0	0	0	0	0	Best
CT154_00225_570_A_27	347	369	CCATACCCGTACCATTGTTGCGG	CCATACCCGTACCATTGTTG	CGG	23	0.5	CCA	1	1	64.74					1	0	0	0	0	0	0	1	0	0	0	0	0	0	Best
CT154_00230_846_S_16	278	300	CCCAGCTCGAGTTCATCAATCGG	CCCAGCTCGAGTTCATCAAT	CGG	23	0.5	CAG	1	3	33.1					338	0	0	0	0	0	337	338	0	0	0	0	0	337	Repeat_sites_or_bad
CT154_00230_846_S_17	279	301	CCAGCTCGAGTTCATCAATCGGG	CCAGCTCGAGTTCATCAATC	GGG	23	0.5	CAG	1	2	33.1					338	0	0	0	39	0	376	338	0	0	0	13	0	350	Repeat_sites_or_bad
CT154_00230_846_A_27	602	624	CCACTCGGCAAAACCGCGATTGG	CCACTCGGCAAAACCGCGAT	TGG	23	0.6	CCA	1	1	73.76					338	0	0	0	0	13	350	338	0	0	0	0	0	337	Repeat_sites_or_bad
CT154_00235_1251_S_2	27	49	GATCCAGGAACTCAAAAGACAGG	GATCCAGGAACTCAAAAGAC	AGG	23	0.45	CAG	1	5	2.48					325	0	0	0	0	0	324	325	0	0	0	0	0	324	Repeat_sites_or_bad
CT154_00235_1251_S_3	28	50	ATCCAGGAACTCAAAAGACAGGG	ATCCAGGAACTCAAAAGACA	GGG	23	0.4	CAG	1	4	2.48					325	0	0	0	0	0	324	325	0	0	0	0	0	324	Repeat_sites_or_bad
CT154_00235_1251_S_4	29	51	TCCAGGAACTCAAAAGACAGGGG	TCCAGGAACTCAAAAGACAG	GGG	23	0.45	CAG	1	3	2.48					325	0	0	0	0	0	324	325	0	0	0	0	0	324	Repeat_sites_or_bad
CT154_00235_1251_S_14	179	201	ATCGAACCTATCTGTTGGAGCGG	ATCGAACCTATCTGTTGGAG	CGG	23	0.45	CGA	1	3	14.47					325	0	0	0	0	0	324	325	0	0	0	0	0	324	Repeat_sites_or_bad
CT154_00235_1251_S_65	783	805	CCAGTTCGACGTCTGGCGCGCGG	CCAGTTCGACGTCTGGCGCG	CGG	23	0.7	CAG	1	2	62.67					338	0	0	0	0	130	467	338	0	0	0	0	0	337	Repeat_sites_or_bad
CT154_00235_1251_S_97	1180	1202	CAGCGTCCTCTGGCTTTCTACGG	CAGCGTCCTCTGGCTTTCTA	CGG	23	0.55	CAG	1	1	94.32					338	0	0	0	0	0	337	338	0	0	0	0	0	337	Repeat_sites_or_bad
CT154_00240_780_S_15	135	157	GGCGCAGACCCTGCTGCTCGGGG	GGCGCAGACCCTGCTGCTCG	GGG	23	0.75	CAG	1	5	17.82					1	0	0	1	7	5	13	1	0	0	0	0	0	0	Best
CT154_00240_780_S_17	159	181	CCAGCATGTCCTGGCCATGACGG	CCAGCATGTCCTGGCCATGA	CGG	23	0.6	CAG	1	2	20.51					1	0	0	1	4	9	14	1	0	0	0	0	0	0	Best
CT154_00240_780_S_18	160	182	CAGCATGTCCTGGCCATGACGGG	CAGCATGTCCTGGCCATGAC	GGG	23	0.6	CAG	1	1	20.51					1	0	0	0	1	8	9	1	0	0	0	0	0	0	Best
CT154_00240_780_A_3	753	775	ACCAGCACTCACAAGTGGGCAGG	ACCAGCACTCACAAGTGGGC	AGG	23	0.6	CCA	1	2	99.23					1	0	0	1	0	2	3	1	0	0	0	0	0	0	Best
CT154_00245_3594_S_15	127	149	GACCAGGTCCGGGCCTTCTGCGG	GACCAGGTCCGGGCCTTCTG	CGG	23	0.7	CAG	1	4	3.62					1	0	0	0	2	6	8	1	0	0	0	0	0	0	Best
CT154_00245_3594_S_24	189	211	GCAGATCGTGGCCGAGGAACTGG	GCAGATCGTGGCCGAGGAAC	TGG	23	0.65	CAG	1	2	5.29					1	0	0	0	6	14	20	1	0	0	0	1	0	1	Low_risk
CT154_00245_3594_S_74	708	730	GCAGTCGGTCCGGCATGTGCCGG	GCAGTCGGTCCGGCATGTGC	CGG	23	0.7	CAG	1	2	19.73					1	0	1	0	6	10	17	1	0	0	0	0	0	0	Moderate_risk
CT154_00245_3594_S_75	709	731	CAGTCGGTCCGGCATGTGCCGGG	CAGTCGGTCCGGCATGTGCC	GGG	23	0.7	CAG	1	1	19.73					1	0	0	0	2	12	14	1	0	0	0	0	0	0	Best
CT154_00245_3594_S_87	788	810	AGCAGGCGATCGAAGCCGCCAGG	AGCAGGCGATCGAAGCCGCC	AGG	23	0.7	CAG	1	3	21.98					1	0	1	1	2	1	5	1	0	0	0	0	0	0	Moderate_risk
CT154_00245_3594_S_91	816	838	GCAGGTCGAATGGGCCCCCGTGG	GCAGGTCGAATGGGCCCCCG	TGG	23	0.75	CAG	1	2	22.73					1	0	0	0	0	1	1	1	0	0	0	0	0	0	Best
CT154_00245_3594_S_103	912	934	TGGCCAGCTTGAGGAGGGCCTGG	TGGCCAGCTTGAGGAGGGCC	TGG	23	0.7	CAG	1	5	25.49					1	0	0	1	2	11	14	1	0	0	0	0	0	0	Best
CT154_00245_3594_S_104	915	937	CCAGCTTGAGGAGGGCCTGGAGG	CCAGCTTGAGGAGGGCCTGG	AGG	23	0.7	CAG	1	2	25.49					1	0	0	2	3	2	7	1	0	0	0	0	0	0	Best
CT154_00245_3594_S_111	976	998	TACCAGATGCATGGCTCGATCGG	TACCAGATGCATGGCTCGAT	CGG	23	0.5	CAG	1	4	27.24					1	0	0	0	1	0	1	1	0	0	0	0	0	0	Best
CT154_00245_3594_S_119	1020	1042	CTGGCAGGGGGGCAAGCTGACGG	CTGGCAGGGGGGCAAGCTGA	CGG	23	0.7	CAG	1	5	28.49					1	0	0	0	2	9	11	1	0	0	0	0	0	0	Best
CT154_00245_3594_S_142	1224	1246	TGTCCAGCTCTCGCGTGAGCAGG	TGTCCAGCTCTCGCGTGAGC	AGG	23	0.65	CAG	1	5	34.17					1	0	0	0	0	2	2	1	0	0	0	0	0	0	Best
CT154_00245_3594_S_151	1272	1294	AGCCCAGCTTGTCAGGATCAGGG	AGCCCAGCTTGTCAGGATCA	GGG	23	0.55	CAG	1	5	35.5					1	0	0	0	0	1	1	1	0	0	0	0	0	0	Best
CT154_00245_3594_S_152	1273	1295	GCCCAGCTTGTCAGGATCAGGGG	GCCCAGCTTGTCAGGATCAG	GGG	23	0.6	CAG	1	4	35.5					1	0	0	0	3	6	9	1	0	0	0	0	0	0	Best
CT154_00245_3594_S_153	1276	1298	CAGCTTGTCAGGATCAGGGGCGG	CAGCTTGTCAGGATCAGGGG	CGG	23	0.6	CAG	1	1	35.5					1	0	0	0	0	3	3	1	0	0	0	0	0	0	Best
CT154_00245_3594_S_159	1314	1336	GCAGCCGGTCGCCTATGACCTGG	GCAGCCGGTCGCCTATGACC	TGG	23	0.7	CAG	1	2	36.59					1	0	0	0	4	5	9	1	0	0	0	0	0	0	Best
CT154_00245_3594_S_218	1857	1879	GGGGCAGGATGCGGGCATGATGG	GGGGCAGGATGCGGGCATGA	TGG	23	0.7	CAG	1	5	51.78					1	0	0	1	15	18	34	1	0	0	0	0	1	1	Low_risk
CT154_00245_3594_S_223	1951	1973	CAGGTGCAGTTTGATGAAAAAGG	CAGGTGCAGTTTGATGAAAA	AGG	23	0.4	CAG	1	1	54.28					1	0	0	0	4	1	5	1	0	0	0	0	0	0	Best
CT154_00245_3594_S_224	1956	1978	GCAGTTTGATGAAAAAGGCGTGG	GCAGTTTGATGAAAAAGGCG	TGG	23	0.45	CAG	1	2	54.45					1	0	0	0	1	0	1	1	0	0	0	0	0	0	Best
CT154_00245_3594_S_248	2185	2207	GCGCAGCTTGACGCGGCGCTGGG	GCGCAGCTTGACGCGGCGCT	GGG	23	0.75	CAG	1	4	60.88					1	0	1	1	12	6	20	1	0	0	0	0	0	0	Moderate_risk
CT154_00245_3594_S_292	2570	2592	CGCAGACCGGCCTTGGCGCATGG	CGCAGACCGGCCTTGGCGCA	TGG	23	0.75	CAG	1	3	71.56					1	0	0	0	4	6	10	1	0	0	0	0	0	0	Best
CT154_00245_3594_S_301	2730	2752	CCAGACACCGGTCAGCAACCAGG	CCAGACACCGGTCAGCAACC	AGG	23	0.65	CAG	1	2	75.99					1	0	0	0	2	2	4	1	0	0	0	0	0	0	Best
CT154_00245_3594_S_312	2854	2876	CAGTCGGCACAGTGGAACCGTGG	CAGTCGGCACAGTGGAACCG	TGG	23	0.65	CAG	1	1	79.41					1	0	0	0	0	0	0	1	0	0	0	0	0	0	Best
CT154_00245_3594_S_356	3189	3211	GCGAAACGCCCCCGAAGGCGCGG	GCGAAACGCCCCCGAAGGCG	CGG	23	0.75	CGA	1	2	88.76					1	0	0	0	1	3	4	1	0	0	0	0	1	1	Low_risk
CT154_00245_3594_S_364	3253	3275	CAGTCCCTCAGCCGCGGCGAGGG	CAGTCCCTCAGCCGCGGCGA	GGG	23	0.75	CAG	1	1	90.51					1	0	0	0	1	0	1	1	0	0	0	0	0	0	Best
CT154_00245_3594_S_381	3481	3503	CGCCAGATTGCGGAGCTGGTCGG	CGCCAGATTGCGGAGCTGGT	CGG	23	0.65	CAG	1	4	96.94					1	0	0	1	4	6	11	1	0	0	0	0	0	0	Best
CT154_00245_3594_A_26	3357	3379	CGGCCCAGATATTGCTGTTCAGG	CGGCCCAGATATTGCTGTTC	AGG	23	0.55	CCA	1	5	93.91					1	0	0	0	1	2	3	1	0	0	0	0	0	0	Best
CT154_00245_3594_A_27	3356	3378	GGCCCAGATATTGCTGTTCAGGG	GGCCCAGATATTGCTGTTCA	GGG	23	0.5	CCA	1	4	93.91					1	0	0	0	0	3	3	1	0	0	0	0	0	0	Best
CT154_00245_3594_A_74	3018	3040	CGCTCCATGGCAGTGGCGCATGG	CGCTCCATGGCAGTGGCGCA	TGG	23	0.7	CCA	1	5	84.47					1	0	0	0	2	3	5	1	0	0	0	0	0	0	Best
CT154_00245_3594_A_75	3017	3039	GCTCCATGGCAGTGGCGCATGGG	GCTCCATGGCAGTGGCGCAT	GGG	23	0.65	CCA	1	4	84.47					1	0	0	0	0	4	4	1	0	0	0	0	0	0	Best
CT154_00245_3594_A_82	2848	2870	TTCCACTGTGCCGACTGCGCCGG	TTCCACTGTGCCGACTGCGC	CGG	23	0.65	CCA	1	3	79.8					1	0	0	0	1	3	4	1	0	0	0	0	0	0	Best
CT154_00245_3594_A_250	1493	1515	GAACCATGAGGCCCGGGCAATGG	GAACCATGAGGCCCGGGCAA	TGG	23	0.65	CCA	1	4	42.07					1	0	0	0	0	1	1	1	0	0	0	0	0	0	Best
CT154_00245_3594_A_251	1492	1514	AACCATGAGGCCCGGGCAATGGG	AACCATGAGGCCCGGGCAAT	GGG	23	0.6	CCA	1	3	42.07					1	0	0	0	0	0	0	1	0	0	0	0	0	0	Best
CT154_00245_3594_A_252	1491	1513	ACCATGAGGCCCGGGCAATGGGG	ACCATGAGGCCCGGGCAATG	GGG	23	0.65	CCA	1	2	42.07					1	0	0	0	1	6	7	1	0	0	0	1	0	1	Low_risk
CT154_00245_3594_A_253	1490	1512	CCATGAGGCCCGGGCAATGGGGG	CCATGAGGCCCGGGCAATGG	GGG	23	0.7	CCA	1	1	42.07					1	0	0	1	1	27	29	1	0	0	0	0	0	0	Best
CT154_00245_3594_A_304	1004	1026	CTGCCAGTCGGCAACCGAACAGG	CTGCCAGTCGGCAACCGAAC	AGG	23	0.65	CCA	1	4	28.46					1	0	0	0	0	2	2	1	0	0	0	0	0	0	Best
CT154_00245_3594_A_310	951	973	GCCACAGATATTCCCGGTCCAGG	GCCACAGATATTCCCGGTCC	AGG	23	0.6	CCA	1	2	27.05					1	0	0	0	1	2	3	1	0	0	0	0	0	0	Best
CT154_00245_3594_A_331	806	828	CCATTCGACCTGCAGCAGCCTGG	CCATTCGACCTGCAGCAGCC	TGG	23	0.65	CCA	1	1	23.04					1	0	0	0	2	1	3	1	0	0	0	0	0	0	Best
CT154_00250_477_S_31	261	283	CGTACAACGGGCCTTTGTAAAGG	CGTACAACGGGCCTTTGTAA	AGG	23	0.5	CAA	1	5	55.56					1	0	0	0	0	0	0	1	0	0	0	0	0	0	Best
CT154_00250_477_S_35	295	317	CAGTGCGGTTACTGTCTCAATGG	CAGTGCGGTTACTGTCTCAA	TGG	23	0.5	CAG	1	1	61.84					1	0	0	0	0	1	1	1	0	0	0	0	0	0	Best
CT154_00255_1128_S_14	101	123	ATCAGGCCCCCGGTTTCTCGCGG	ATCAGGCCCCCGGTTTCTCG	CGG	23	0.65	CAG	1	3	9.13					1	0	0	0	2	2	4	1	0	0	0	0	0	0	Best
CT154_00255_1128_S_72	711	733	ACAGCTTCCGTCTTCACGCGCGG	ACAGCTTCCGTCTTCACGCG	CGG	23	0.6	CAG	1	2	63.12					1	0	0	0	1	1	2	1	0	0	0	0	0	0	Best
CT154_00255_1128_S_79	771	793	GCAGGGATATATCGACGCCACGG	GCAGGGATATATCGACGCCA	CGG	23	0.55	CAG	1	2	68.44					1	0	0	0	0	5	5	1	0	0	0	0	0	0	Best
CT154_00255_1128_S_109	1064	1086	GCCAGCCGGAAGATCCCTACTGG	GCCAGCCGGAAGATCCCTAC	TGG	23	0.65	CAG	1	3	94.5					1	0	0	0	1	2	3	1	0	0	0	0	0	0	Best
CT154_00255_1128_A_4	1065	1087	ACCAGTAGGGATCTTCCGGCTGG	ACCAGTAGGGATCTTCCGGC	TGG	23	0.6	CCA	1	2	96.28					1	0	0	0	0	0	0	1	0	0	0	0	0	0	Best
CT154_00255_1128_A_7	1037	1059	CCATGTATTGGCGTTGGAGATGG	CCATGTATTGGCGTTGGAGA	TGG	23	0.5	CCA	1	1	93.88					1	0	0	0	0	3	3	1	0	0	0	0	0	0	Best
CT154_00255_1128_A_30	822	844	ACCATGCAGGCAGCGGCGCGCGG	ACCATGCAGGCAGCGGCGCG	CGG	23	0.75	CCA	1	2	74.73					1	0	0	2	3	13	18	1	0	0	0	0	0	0	Best
CT154_00255_1128_A_34	788	810	CCATTTGGTTACCGTTTCCGTGG	CCATTTGGTTACCGTTTCCG	TGG	23	0.5	CCA	1	1	71.81					1	0	0	0	1	1	2	1	0	0	0	0	0	0	Best
CT154_00255_1128_A_47	590	612	CCACCATTTGGCGTTGACATCGG	CCACCATTTGGCGTTGACAT	CGG	23	0.5	CCA	1	1	54.26	CCA	1	4	53.99	1	0	0	0	0	2	2	1	0	0	0	0	0	0	Best
CT154_00255_1128_A_83	209	231	GACCCAGTAGTCCGGCAGGCAGG	GACCCAGTAGTCCGGCAGGC	AGG	23	0.7	CCA	1	4	20.21					1	0	0	0	1	3	4	1	0	0	0	0	0	0	Best
CT154_00260_438_S_4	32	54	GGCAGATTGGCTATCTTCTCCGG	GGCAGATTGGCTATCTTCTC	CGG	23	0.5	CAG	1	3	7.76					1	0	0	0	1	0	1	1	0	0	0	0	0	0	Best
CT154_00260_438_S_10	169	191	GTGCAGATCAGCGCCATGGCCGG	GTGCAGATCAGCGCCATGGC	CGG	23	0.65	CAG	1	4	39.27					1	0	0	1	6	9	16	1	0	0	0	0	0	0	Best
CT154_00260_438_S_18	279	301	ACAGCGTATCGTCTCGCTTACGG	ACAGCGTATCGTCTCGCTTA	CGG	23	0.5	CAG	1	2	63.93					1	0	0	0	0	0	0	1	0	0	0	0	0	0	Best
CT154_00265_1377_S_40	549	571	GCGAATGGCAGGCGCCATGTCGG	GCGAATGGCAGGCGCCATGT	CGG	23	0.65	CGA	1	2	39.94					1	0	0	0	4	4	8	1	0	0	0	0	0	0	Best
CT154_00265_1377_S_59	762	784	CATGCAGGTCTGCAACAACAGGG	CATGCAGGTCTGCAACAACA	GGG	23	0.5	CAG	1	5	55.63					1	0	0	0	1	1	2	1	0	0	0	0	0	0	Best
CT154_00265_1377_S_81	1089	1111	TGCCCAGGGCCTGGTCCTGCCGG	TGCCCAGGGCCTGGTCCTGC	CGG	23	0.75	CAG	1	5	79.38					1	0	0	1	13	11	25	1	0	0	1	0	0	1	Low_risk
CT154_00265_1377_A_3	1340	1362	CTCCCATGGGAATGAGCGCACGG	CTCCCATGGGAATGAGCGCA	CGG	23	0.6	CCA	1	4	98.69					1	0	0	0	1	1	2	1	0	0	0	0	0	0	Best
CT154_00265_1377_A_22	1137	1159	GGGTCCATGCACTGTCATCCAGG	GGGTCCATGCACTGTCATCC	AGG	23	0.6	CCA	1	5	83.88					1	0	0	0	0	0	0	1	0	0	0	0	0	0	Best
CT154_00265_1377_A_23	1136	1158	GGTCCATGCACTGTCATCCAGGG	GGTCCATGCACTGTCATCCA	GGG	23	0.55	CCA	1	4	83.88					1	0	0	0	0	1	1	1	0	0	0	0	0	0	Best
CT154_00270_723_S_6	76	98	CAGGCGGGATCTTCCCCGCGCGG	CAGGCGGGATCTTCCCCGCG	CGG	23	0.75	CAG	1	1	10.51					1	0	0	0	0	6	6	1	0	0	0	0	0	0	Best
CT154_00270_723_S_26	235	257	ATGCAGGCCACCTGCATAGTAGG	ATGCAGGCCACCTGCATAGT	AGG	23	0.55	CAG	1	4	32.92					1	0	0	0	2	1	3	1	0	0	0	0	0	0	Best
CT154_00270_723_S_60	644	666	TGCAAAGGCGCGGCCTGTTCCGG	TGCAAAGGCGCGGCCTGTTC	CGG	23	0.65	CAA	1	3	89.35					1	0	0	1	4	4	9	1	0	0	1	0	0	1	Low_risk
CT154_00275_1167_S_10	144	166	GGTTCAAGGTGGCGATATTGCGG	GGTTCAAGGTGGCGATATTG	CGG	23	0.5	CAA	1	5	12.68					10	0	0	0	0	2	11	10	0	0	0	0	0	9	Repeat_sites_or_bad
CT154_00275_1167_S_11	145	167	GTTCAAGGTGGCGATATTGCGGG	GTTCAAGGTGGCGATATTGC	GGG	23	0.5	CAA	1	4	12.68					10	0	0	0	0	4	13	10	0	0	0	0	0	9	Repeat_sites_or_bad
CT154_00275_1167_S_21	241	263	ATTCAGGAAGCCGGATTGGATGG	ATTCAGGAAGCCGGATTGGA	TGG	23	0.5	CAG	1	4	20.91					10	0	0	0	0	0	9	10	0	0	0	0	0	9	Repeat_sites_or_bad
CT154_00275_1167_S_51	537	559	CCAGGGCCTGCTGCTGAGCCAGG	CCAGGGCCTGCTGCTGAGCC	AGG	23	0.75	CAG	1	2	46.1					10	0	0	4	14	30	57	10	0	0	0	0	2	11	Repeat_sites_or_bad
CT154_00275_1167_S_52	538	560	CAGGGCCTGCTGCTGAGCCAGGG	CAGGGCCTGCTGCTGAGCCA	GGG	23	0.7	CAG	1	1	46.1					10	0	0	0	20	18	47	10	0	0	0	0	0	9	Repeat_sites_or_bad
CT154_00275_1167_S_54	554	576	GCCAGGGCATTCGAGGTTACCGG	GCCAGGGCATTCGAGGTTAC	CGG	23	0.6	CAG	1	3	47.64					10	0	0	0	0	0	9	10	0	0	0	0	0	9	Repeat_sites_or_bad
CT154_00275_1167_S_63	654	676	GGCGCAGATCGGACGAGAACTGG	GGCGCAGATCGGACGAGAAC	TGG	23	0.65	CAG	1	5	56.38					10	0	0	0	0	4	13	10	0	0	0	0	0	9	Repeat_sites_or_bad
CT154_00275_1167_S_73	778	800	TTGCAGGGTCTCAGAGGGATTGG	TTGCAGGGTCTCAGAGGGAT	TGG	23	0.55	CAG	1	4	66.92					10	0	0	0	0	2	11	10	0	0	0	0	0	9	Repeat_sites_or_bad
CT154_00275_1167_S_81	859	881	CGGCAGGTCGCGGCTTATGCCGG	CGGCAGGTCGCGGCTTATGC	CGG	23	0.7	CAG	1	4	73.86					10	0	0	2	10	14	35	10	0	0	2	0	0	11	Repeat_sites_or_bad
CT154_00275_1167_S_86	922	944	GAACAAGGCGTCTCGAAATCCGG	GAACAAGGCGTCTCGAAATC	CGG	23	0.5	CAA	1	4	79.26					10	0	0	0	2	0	11	10	0	0	0	0	0	9	Repeat_sites_or_bad
CT154_00275_1167_S_90	996	1018	CTACCAGCCTGACACCGCGCTGG	CTACCAGCCTGACACCGCGC	TGG	23	0.7	CAG	1	5	85.69					10	0	0	2	10	14	35	10	0	0	2	0	0	11	Repeat_sites_or_bad
CT154_00275_1167_S_92	1020	1042	GCAGTGGTTCCATGAACACGTGG	GCAGTGGTTCCATGAACACG	TGG	23	0.55	CAG	1	2	87.49					10	0	0	0	0	0	9	10	0	0	0	0	0	9	Repeat_sites_or_bad
CT154_00275_1167_S_93	1021	1043	CAGTGGTTCCATGAACACGTGGG	CAGTGGTTCCATGAACACGT	GGG	23	0.5	CAG	1	1	87.49					10	0	0	0	2	0	11	10	0	0	0	0	0	9	Repeat_sites_or_bad
CT154_00275_1167_A_13	972	994	GGAGCCACAGCCAGGCAAGCTGG	GGAGCCACAGCCAGGCAAGC	TGG	23	0.7	CCA	1	5	84.83					10	0	0	0	2	4	15	10	0	0	0	0	0	9	Repeat_sites_or_bad
CT154_00275_1167_A_14	965	987	CAGCCAGGCAAGCTGGATCATGG	CAGCCAGGCAAGCTGGATCA	TGG	23	0.6	CCA	1	4	84.32					10	0	0	2	4	2	17	10	0	0	0	0	0	9	Repeat_sites_or_bad
CT154_00275_1167_A_21	878	900	CCACGGCGAAGGCGCCAGACCGG	CCACGGCGAAGGCGCCAGAC	CGG	23	0.75	CCA	1	1	77.12					10	0	0	0	4	6	19	10	0	0	0	0	0	9	Repeat_sites_or_bad
CT154_00275_1167_A_51	281	303	GATCCAGTCCTCCTGCTTCAAGG	GATCCAGTCCTCCTGCTTCA	AGG	23	0.55	CCA	1	4	25.71					10	0	0	0	6	6	21	10	0	0	0	0	0	9	Repeat_sites_or_bad
CT154_00275_1167_A_52	251	273	GATCCAGAATCCATCCAATCCGG	GATCCAGAATCCATCCAATC	CGG	23	0.45	CCA	1	4	23.14					10	0	0	0	0	0	9	10	0	0	0	0	0	9	Repeat_sites_or_bad
CT154_00280_654_S_9	117	139	CCAGTCCATTGCCCAGACCCTGG	CCAGTCCATTGCCCAGACCC	TGG	23	0.65	CAG	1	2	18.04					1	0	0	0	2	6	8	1	0	0	0	0	0	0	Best
CT154_00280_654_S_13	178	200	CAGGGTCTTTATGACGTTCATGG	CAGGGTCTTTATGACGTTCA	TGG	23	0.45	CAG	1	1	27.22					1	0	0	0	0	2	2	1	0	0	0	0	0	0	Best
CT154_00280_654_A_52	50	72	CCGCCATCCGCCCGGATGCAGGG	CCGCCATCCGCCCGGATGCA	GGG	23	0.75	CCA	1	4	10.55					1	0	0	1	5	10	16	1	0	0	1	0	0	1	Low_risk
CT154_00285_561_S_24	291	313	ACAGACGCACAGGCCCATTTCGG	ACAGACGCACAGGCCCATTT	CGG	23	0.55	CAG	1	2	52.05					1	0	0	0	1	2	3	1	0	0	0	0	0	0	Best
CT154_00290_450_S_8	118	140	CAGGTCGAGCAGATCGCCCCCGG	CAGGTCGAGCAGATCGCCCC	CGG	23	0.7	CAG	1	1	26.22					1	0	0	0	0	12	12	1	0	0	0	0	0	0	Best
CT154_00290_450_S_32	405	427	GCAGGCCTGTGCGAAGGTCGAGG	GCAGGCCTGTGCGAAGGTCG	AGG	23	0.7	CAG	1	2	90.22					1	0	0	0	4	0	4	1	0	0	0	0	0	0	Best
CT154_00290_450_A_18	234	256	GCCATGCCTCGGATGCGGTCAGG	GCCATGCCTCGGATGCGGTC	AGG	23	0.7	CCA	1	2	56.67					1	0	0	1	0	5	6	1	0	0	0	0	0	0	Best
CT154_00295_1791_S_27	323	345	AGCAGCTGCTGGGACTGCGCTGG	AGCAGCTGCTGGGACTGCGC	TGG	23	0.7	CAG	1	3	18.15					1	0	0	1	2	2	5	1	0	0	0	0	0	0	Best
CT154_00295_1791_S_122	1225	1247	GGGCAGATGACGGTGGTGACCGG	GGGCAGATGACGGTGGTGAC	CGG	23	0.65	CAG	1	4	68.57					1	0	0	1	4	3	8	1	0	0	0	0	0	0	Best
CT154_00295_1791_S_123	1226	1248	GGCAGATGACGGTGGTGACCGGG	GGCAGATGACGGTGGTGACC	GGG	23	0.65	CAG	1	3	68.57					1	0	0	0	2	8	10	1	0	0	0	0	0	0	Best
CT154_00295_1791_S_133	1354	1376	CAGCGCCCCTACGTGCCCACCGG	CAGCGCCCCTACGTGCCCAC	CGG	23	0.75	CAG	1	1	75.6					1	0	0	0	1	1	2	1	0	0	0	0	0	0	Best
CT154_00295_1791_S_174	1644	1666	GCAGGACTGCCCGGGCATGACGG	GCAGGACTGCCCGGGCATGA	CGG	23	0.7	CAG	1	2	91.85					1	0	0	0	4	7	11	1	0	0	0	0	0	0	Best
CT154_00295_1791_A_56	1278	1300	GCCAGATTCCCGCCAGCACGCGG	GCCAGATTCCCGCCAGCACG	CGG	23	0.7	CCA	1	2	72.53					1	0	0	1	4	8	13	1	0	0	0	0	0	0	Best
CT154_00295_1791_A_84	1022	1044	CCATGTGGTCAGCGACGCATAGG	CCATGTGGTCAGCGACGCAT	AGG	23	0.6	CCA	1	1	58.29					1	0	0	1	0	1	2	1	0	0	0	0	0	0	Best
CT154_00295_1791_A_93	839	861	CCACTTGGTCCGCCGCATGATGG	CCACTTGGTCCGCCGCATGA	TGG	23	0.65	CCA	1	1	48.07					1	0	0	0	2	4	6	1	0	0	0	0	0	0	Best
CT154_00295_1791_A_133	359	381	CCACTGCCGGGTCATGCGCGCGG	CCACTGCCGGGTCATGCGCG	CGG	23	0.75	CCA	1	1	21.27					1	0	0	2	2	14	18	1	0	0	0	0	0	0	Best
CT154_00295_1791_A_139	216	238	CATACCAGAACAGCCCGCGCAGG	CATACCAGAACAGCCCGCGC	AGG	23	0.65	CCA	1	5	13.07					1	0	0	0	2	3	5	1	0	0	0	0	1	1	Low_risk
CT154_00295_1791_A_140	212	234	CCAGAACAGCCCGCGCAGGAAGG	CCAGAACAGCCCGCGCAGGA	AGG	23	0.7	CCA	1	1	13.07					1	0	0	0	7	5	12	1	0	0	0	1	0	1	Low_risk
CT154_00295_1791_A_154	77	99	CCAGGCCCATTTCCTGTCCTCGG	CCAGGCCCATTTCCTGTCCT	CGG	23	0.6	CCA	1	1	5.53					1	0	0	0	0	2	2	1	0	0	0	0	0	0	Best
CT154_00295_1791_A_161	30	52	ACCAGACGTCTTTCAGAAGAAGG	ACCAGACGTCTTTCAGAAGA	AGG	23	0.45	CCA	1	2	2.85					1	0	0	0	0	0	0	1	0	0	0	0	0	0	Best
CT154_00300_897_S_63	630	652	GCAGGGGCTTTCAACCGAGACGG	GCAGGGGCTTTCAACCGAGA	CGG	23	0.6	CAG	1	2	70.35					1	0	0	1	1	2	4	1	0	0	1	0	0	1	Low_risk
CT154_00300_897_S_73	751	773	CGGCAGGTGGCGCATGCGACCGG	CGGCAGGTGGCGCATGCGAC	CGG	23	0.75	CAG	1	4	84.06					1	0	0	0	7	9	16	1	0	0	0	0	0	0	Best
CT154_00300_897_S_74	752	774	GGCAGGTGGCGCATGCGACCGGG	GGCAGGTGGCGCATGCGACC	GGG	23	0.75	CAG	1	3	84.06					1	0	0	3	2	2	7	1	0	0	0	0	0	0	Best
CT154_00300_897_S_75	753	775	GCAGGTGGCGCATGCGACCGGGG	GCAGGTGGCGCATGCGACCG	GGG	23	0.75	CAG	1	2	84.06					1	0	0	1	7	5	13	1	0	0	0	0	0	0	Best
CT154_00300_897_A_99	14	36	ACCCCAAACACCCAGCAGACAGG	ACCCCAAACACCCAGCAGAC	AGG	23	0.6	CCA	1	4	3.68					1	0	0	0	1	1	2	1	0	0	0	0	0	0	Best
CT154_00305_864_A_22	650	672	TGTCCACAGCCGCGCGGTGGCGG	TGTCCACAGCCGCGCGGTGG	CGG	23	0.75	CCA	1	4	77.43					1	0	0	0	7	13	20	1	0	0	0	1	0	1	Low_risk
CT154_00305_864_A_31	468	490	GCCGCCAGATCACGGCCAGCAGG	GCCGCCAGATCACGGCCAGC	AGG	23	0.75	CCA	1	5	56.25					1	0	0	0	4	16	20	1	0	0	0	0	0	0	Best
CT154_00305_864_A_71	9	31	GGCCCCACAGGACTGAAAACAGG	GGCCCCACAGGACTGAAAAC	AGG	23	0.6	CCA	1	5	3.12					1	0	0	0	1	3	4	1	0	0	0	0	0	0	Best
CT154_00310_729_S_1	3	25	GATACAGGGCACGATCGGGCTGG	GATACAGGGCACGATCGGGC	TGG	23	0.65	CAG	1	5	0.96					1	0	0	0	1	10	11	1	0	0	0	0	0	0	Best
CT154_00310_729_S_57	507	529	CACCCAGGACCTGCTGGGGCTGG	CACCCAGGACCTGCTGGGGC	TGG	23	0.75	CAG	1	5	70.1					1	0	0	1	8	24	33	1	0	0	0	0	1	1	Low_risk
CT154_00310_729_S_76	699	721	GCAGCCCCGCTGGCCGGATACGG	GCAGCCCCGCTGGCCGGATA	CGG	23	0.75	CAG	1	2	96.02					1	0	0	1	4	4	9	1	0	0	0	0	0	0	Best
CT154_00315_630_S_59	411	433	CCCGCAGTTCGTCAACCCCATGG	CCCGCAGTTCGTCAACCCCA	TGG	23	0.65	CAG	1	5	65.87					1	0	0	0	3	5	8	1	0	0	0	0	0	0	Best
CT154_00315_630_S_60	414	436	GCAGTTCGTCAACCCCATGGCGG	GCAGTTCGTCAACCCCATGG	CGG	23	0.6	CAG	1	2	65.87					1	0	0	0	4	2	6	1	0	0	0	0	0	0	Best
CT154_00315_630_S_63	445	467	CCGCAATACGGGCTGCTGATCGG	CCGCAATACGGGCTGCTGAT	CGG	23	0.6	CAA	1	4	71.11					1	0	0	0	1	4	5	1	0	0	0	0	0	0	Best
CT154_00315_630_S_78	552	574	CGTCCAGAAGATATTCGCACTGG	CGTCCAGAAGATATTCGCAC	TGG	23	0.5	CAG	1	5	88.25					1	0	0	0	0	2	2	1	0	0	0	0	0	0	Best
CT154_00315_630_A_9	519	541	GCAGCCAGGTGGACAGGACCCGG	GCAGCCAGGTGGACAGGACC	CGG	23	0.7	CCA	1	5	85.24					1	0	0	0	1	1	2	1	0	0	0	0	0	0	Best
CT154_00320_1455_S_24	217	239	GCCCAGGTCAACGCGGCCGATGG	GCCCAGGTCAACGCGGCCGA	TGG	23	0.75	CAG	1	4	15.12					1	0	0	0	5	12	17	1	0	0	0	0	0	0	Best
CT154_00320_1455_S_41	397	419	CAGCTTCTGGGTGGCGTGATCGG	CAGCTTCTGGGTGGCGTGAT	CGG	23	0.6	CAG	1	1	27.29					1	0	0	0	4	5	9	1	0	0	0	0	0	0	Best
CT154_00320_1455_S_63	642	664	GGGGCAGGAATGGTCAGGCTGGG	GGGGCAGGAATGGTCAGGCT	GGG	23	0.65	CAG	1	5	44.4					1	0	0	0	3	9	12	1	0	0	0	0	0	0	Best
CT154_00320_1455_S_64	666	688	GCAGCAGCTTGAAGATGCGCTGG	GCAGCAGCTTGAAGATGCGC	TGG	23	0.6	CAG	1	2	45.84	CAG	1	5	46.05	1	0	0	1	4	11	16	1	0	0	0	0	0	0	Best
CT154_00320_1455_S_72	720	742	GCAACTGGCCGCCGGTGGCACGG	GCAACTGGCCGCCGGTGGCA	CGG	23	0.75	CAA	1	2	49.55					1	0	0	1	1	7	9	1	0	0	0	0	0	0	Best
CT154_00320_1455_A_110	311	333	CCAGACAAAAAGCGGGAATTCGG	CCAGACAAAAAGCGGGAATT	CGG	23	0.45	CCA	1	1	22.89					1	0	0	0	0	1	1	1	0	0	0	0	0	0	Best
CT154_00320_1455_A_117	233	255	CCATTGCGGCAGGCGGCCATCGG	CCATTGCGGCAGGCGGCCAT	CGG	23	0.7	CCA	1	1	17.53					1	0	0	1	5	6	12	1	0	0	1	0	0	1	Low_risk
CT154_00320_1455_A_133	99	121	CCCCCCAGTAGTGACTGGCGGGG	CCCCCCAGTAGTGACTGGCG	GGG	23	0.7	CCA	1	5	8.04					1	0	0	0	0	1	1	1	0	0	0	0	0	0	Best
CT154_00325_1206_S_43	339	361	CGTCCAGTACCGCTATCTGTGGG	CGTCCAGTACCGCTATCTGT	GGG	23	0.55	CAG	1	5	28.44					1	0	0	0	0	1	1	1	0	0	0	0	0	0	Best
CT154_00325_1206_S_48	433	455	CGACTGGTCAGTTGCGAGCACGG	CGACTGGTCAGTTGCGAGCA	CGG	23	0.6	CGA	1	1	35.9					1	0	0	0	0	1	1	1	0	0	0	0	0	0	Best
CT154_00325_1206_S_76	689	711	CCCAGTTCGGCGGCCACAGGCGG	CCCAGTTCGGCGGCCACAGG	CGG	23	0.75	CAG	1	3	57.3					1	0	0	0	1	5	6	1	0	0	0	0	0	0	Best
CT154_00325_1206_S_84	775	797	AAGCAGTTGGCGGACCCGAACGG	AAGCAGTTGGCGGACCCGAA	CGG	23	0.6	CAG	1	4	64.51					1	0	0	0	0	2	2	1	0	0	0	0	0	0	Best
CT154_00325_1206_S_85	776	798	AGCAGTTGGCGGACCCGAACGGG	AGCAGTTGGCGGACCCGAAC	GGG	23	0.65	CAG	1	3	64.51					1	0	0	0	0	4	4	1	0	0	0	0	0	0	Best
CT154_00325_1206_A_44	645	667	TCCAGCGCTCCACGCCGTTGCGG	TCCAGCGCTCCACGCCGTTG	CGG	23	0.7	CCA	1	2	55.22					1	0	0	0	1	0	1	1	0	0	0	0	0	0	Best
CT154_00325_1206_A_62	558	580	TGAACCAGATGCTGCCATCGGGG	TGAACCAGATGCTGCCATCG	GGG	23	0.55	CCA	1	5	47.76					1	0	0	0	1	2	3	1	0	0	0	0	0	0	Best
CT154_00325_1206_A_63	555	577	ACCAGATGCTGCCATCGGGGTGG	ACCAGATGCTGCCATCGGGG	TGG	23	0.65	CCA	1	2	47.76					1	0	0	1	0	1	2	1	0	0	1	0	0	1	Low_risk
CT154_00325_1206_A_82	342	364	TTTCCCACAGATAGCGGTACTGG	TTTCCCACAGATAGCGGTAC	TGG	23	0.5	CCA	1	5	29.85					1	0	0	0	0	0	0	1	0	0	0	0	0	0	Best
CT154_00325_1206_A_83	338	360	CCACAGATAGCGGTACTGGACGG	CCACAGATAGCGGTACTGGA	CGG	23	0.55	CCA	1	1	29.85					1	0	0	0	0	1	1	1	0	0	0	0	0	0	Best
CT154_00325_1206_A_88	242	264	GCGCCATGCCAGTCTGATATTGG	GCGCCATGCCAGTCTGATAT	TGG	23	0.55	CCA	1	4	21.64					1	0	0	0	0	0	0	1	0	0	0	0	0	0	Best
CT154_00330_315_S_2	44	66	AGCAGGAATTCCGTGAACGCTGG	AGCAGGAATTCCGTGAACGC	TGG	23	0.55	CAG	1	3	14.6					1	0	0	1	0	1	2	1	0	0	0	0	0	0	Best
CT154_00330_315_A_17	179	201	CCAGCCCAGGAAGGCTTCATAGG	CCAGCCCAGGAAGGCTTCAT	AGG	23	0.6	CCA	1	1	63.81					1	0	0	0	0	2	2	1	0	0	0	0	0	0	Best
CT154_00345_315_S_11	102	124	AGACCAGACCAGGGCATGCAAGG	AGACCAGACCAGGGCATGCA	AGG	23	0.6	CAG	1	5	33.65					1	0	0	0	0	0	0	1	0	0	0	0	0	0	Best
CT154_00345_315_S_12	105	127	CCAGACCAGGGCATGCAAGGAGG	CCAGACCAGGGCATGCAAGG	AGG	23	0.65	CAG	1	2	33.65					1	0	0	0	3	3	6	1	0	0	0	0	0	0	Best
CT154_00345_315_S_20	213	235	CCGATGCCGCGCGATGTTCGAGG	CCGATGCCGCGCGATGTTCG	AGG	23	0.7	CGA	1	2	67.94					1	0	0	1	0	5	6	1	0	0	0	0	0	0	Best
CT154_00350_1398_S_27	231	253	ATGGCAGTGCGTGCTGCGGCTGG	ATGGCAGTGCGTGCTGCGGC	TGG	23	0.7	CAG	1	5	16.81					1	0	0	0	3	4	7	1	0	0	0	0	0	0	Best
CT154_00350_1398_S_49	354	376	CGTGCAGGCCCGCAGCCATCGGG	CGTGCAGGCCCGCAGCCATC	GGG	23	0.75	CAG	1	5	25.61					1	0	1	1	5	2	9	1	0	0	0	0	0	0	Moderate_risk
CT154_00350_1398_S_50	355	377	GTGCAGGCCCGCAGCCATCGGGG	GTGCAGGCCCGCAGCCATCG	GGG	23	0.75	CAG	1	4	25.61					1	0	0	0	6	5	11	1	0	0	0	0	0	0	Best
CT154_00350_1398_S_55	396	418	ATGGCAGGTGCGGACCCGGCAGG	ATGGCAGGTGCGGACCCGGC	AGG	23	0.75	CAG	1	5	28.61					1	0	0	0	5	9	14	1	0	0	0	0	0	0	Best
CT154_00350_1398_S_56	397	419	TGGCAGGTGCGGACCCGGCAGGG	TGGCAGGTGCGGACCCGGCA	GGG	23	0.75	CAG	1	4	28.61					1	0	0	0	3	11	14	1	0	0	0	0	0	0	Best
CT154_00350_1398_S_81	569	591	TGCAACCCACCCGGCCGGACTGG	TGCAACCCACCCGGCCGGAC	TGG	23	0.75	CAA	1	3	40.84					1	0	0	0	4	6	10	1	0	0	0	0	0	0	Best
CT154_00350_1398_S_82	570	592	GCAACCCACCCGGCCGGACTGGG	GCAACCCACCCGGCCGGACT	GGG	23	0.75	CAA	1	2	40.84					1	0	0	0	1	4	5	1	0	0	0	0	0	0	Best
CT154_00350_1398_S_85	593	615	CGCAGGGATTGCGTGACACATGG	CGCAGGGATTGCGTGACACA	TGG	23	0.6	CAG	1	3	42.56					1	0	0	0	0	3	3	1	0	0	0	0	0	0	Best
CT154_00350_1398_S_88	612	634	ATGGCAACCCGGTGAGCAGGCGG	ATGGCAACCCGGTGAGCAGG	CGG	23	0.65	CAA	1	5	44.06					1	0	0	0	1	2	3	1	0	0	0	0	0	0	Best
CT154_00350_1398_S_89	627	649	GCAGGCGGCGCATGCACGACTGG	GCAGGCGGCGCATGCACGAC	TGG	23	0.75	CAG	1	2	44.92					1	0	0	0	9	9	18	1	0	0	0	0	0	0	Best
CT154_00350_1398_S_90	639	661	TGCACGACTGGCCACCTTCATGG	TGCACGACTGGCCACCTTCA	TGG	23	0.6	CGA	1	5	45.99					1	0	0	0	0	0	0	1	0	0	0	0	0	0	Best
CT154_00350_1398_S_102	759	781	CCGGCAGATCTGGCATGCGGTGG	CCGGCAGATCTGGCATGCGG	TGG	23	0.7	CAG	1	5	54.58					1	0	0	0	4	8	12	1	0	0	0	0	0	0	Best
CT154_00350_1398_S_106	783	805	AGCGCAGGGAGACGTGGACGCGG	AGCGCAGGGAGACGTGGACG	CGG	23	0.7	CAG	1	5	56.29					1	0	0	0	3	3	6	1	0	0	0	0	0	0	Best
CT154_00350_1398_S_107	787	809	CAGGGAGACGTGGACGCGGACGG	CAGGGAGACGTGGACGCGGA	CGG	23	0.7	CAG	1	1	56.29					1	0	0	0	1	3	4	1	0	0	0	0	0	0	Best
CT154_00350_1398_S_153	1147	1169	TGGCAATGGGTTGCCGGATGTGG	TGGCAATGGGTTGCCGGATG	TGG	23	0.6	CAA	1	4	82.26					1	0	0	0	0	2	2	1	0	0	0	0	0	0	Best
CT154_00350_1398_A_31	1130	1152	TTGCCAGTTGAACGGATTGCTGG	TTGCCAGTTGAACGGATTGC	TGG	23	0.5	CCA	1	4	82.19					1	0	0	0	0	1	1	1	0	0	0	0	0	0	Best
CT154_00350_1398_A_35	1058	1080	CCAGTCAAGCAGAAGGTGCTTGG	CCAGTCAAGCAGAAGGTGCT	TGG	23	0.55	CCA	1	1	77.25					1	0	0	0	0	0	0	1	0	0	0	0	0	0	Best
CT154_00350_1398_A_49	899	921	CCAGGGCATGCGGTCATATTCGG	CCAGGGCATGCGGTCATATT	CGG	23	0.55	CCA	1	1	65.88					1	0	0	0	0	2	2	1	0	0	0	0	0	0	Best
CT154_00350_1398_A_121	263	285	CCACACAACTGCTCCCGCCCCGG	CCACACAACTGCTCCCGCCC	CGG	23	0.7	CCA	1	1	20.39					1	0	0	0	0	2	2	1	0	0	0	0	0	0	Best
CT154_00355_636_S_1	9	31	GCAATATGGTTCGGCAGCAGCGG	GCAATATGGTTCGGCAGCAG	CGG	23	0.55	CAA	1	2	1.57					1	0	0	0	1	4	5	1	0	0	0	0	0	0	Best
CT154_00355_636_S_12	144	166	CCTGCAACTGCTTGTTGTCCGGG	CCTGCAACTGCTTGTTGTCC	GGG	23	0.55	CAA	1	5	23.27					1	0	0	0	0	0	0	1	0	0	0	0	0	0	Best
CT154_00355_636_S_13	148	170	CAACTGCTTGTTGTCCGGGCCGG	CAACTGCTTGTTGTCCGGGC	CGG	23	0.6	CAA	1	1	23.27					1	0	0	0	2	3	5	1	0	0	0	0	0	0	Best
CT154_00355_636_S_20	214	236	CAGGGATTCTTCAGCCTTGATGG	CAGGGATTCTTCAGCCTTGA	TGG	23	0.5	CAG	1	1	33.65					1	0	0	0	0	2	2	1	0	0	0	0	0	0	Best
CT154_00355_636_S_61	548	570	TGCAGGTTCCGGGGCTGGACAGG	TGCAGGTTCCGGGGCTGGAC	AGG	23	0.7	CAG	1	3	86.48					1	0	0	1	7	5	13	1	0	0	0	0	1	1	Low_risk
CT154_00355_636_A_4	571	593	TGCCATTCCCGGCGCAGGACCGG	TGCCATTCCCGGCGCAGGAC	CGG	23	0.7	CCA	1	3	92.92					1	0	1	2	6	13	22	1	0	0	0	0	1	1	Moderate_risk
CT154_00355_636_A_43	189	211	TCCATTCATGCAGTTCATGCAGG	TCCATTCATGCAGTTCATGC	AGG	23	0.45	CCA	1	2	33.02					1	0	0	0	1	2	3	1	0	0	0	0	0	0	Best
CT154_00360_645_S_13	153	175	GGAGCAGGACGGCCGCTTCATGG	GGAGCAGGACGGCCGCTTCA	TGG	23	0.7	CAG	1	5	24.34					1	0	0	0	1	7	8	1	0	0	0	0	0	0	Best
CT154_00360_645_S_14	154	176	GAGCAGGACGGCCGCTTCATGGG	GAGCAGGACGGCCGCTTCAT	GGG	23	0.65	CAG	1	4	24.34					1	0	0	0	3	2	5	1	0	0	0	0	0	0	Best
CT154_00360_645_S_15	155	177	AGCAGGACGGCCGCTTCATGGGG	AGCAGGACGGCCGCTTCATG	GGG	23	0.65	CAG	1	3	24.34					1	0	0	0	1	4	5	1	0	0	0	0	0	0	Best
CT154_00360_645_S_16	156	178	GCAGGACGGCCGCTTCATGGGGG	GCAGGACGGCCGCTTCATGG	GGG	23	0.7	CAG	1	2	24.34					1	0	0	0	8	6	14	1	0	0	0	0	0	0	Best
CT154_00360_645_S_45	472	494	CAGCGGCCCGATGCGGTAAACGG	CAGCGGCCCGATGCGGTAAA	CGG	23	0.65	CAG	1	1	73.18					1	0	0	0	4	4	8	1	0	0	0	0	0	0	Best
CT154_00360_645_S_57	592	614	CAGCACATGGCGCAGGCAACCGG	CAGCACATGGCGCAGGCAAC	CGG	23	0.65	CAG	1	1	91.78					1	0	0	1	5	11	17	1	0	0	0	1	0	1	Low_risk
CT154_00360_645_A_9	545	567	CCAGTCCAGACCGGCCACGATGG	CCAGTCCAGACCGGCCACGA	TGG	23	0.7	CCA	1	1	87.91					1	0	0	0	3	13	16	1	0	0	0	0	0	0	Best
CT154_00360_645_A_50	243	265	GCCACTGGCTGATCGCGGGCCGG	GCCACTGGCTGATCGCGGGC	CGG	23	0.75	CCA	1	2	40.93					1	0	0	0	4	8	12	1	0	0	0	0	0	0	Best
CT154_00360_645_A_51	242	264	CCACTGGCTGATCGCGGGCCGGG	CCACTGGCTGATCGCGGGCC	GGG	23	0.75	CCA	1	1	40.93					1	0	1	0	2	7	10	1	0	1	0	0	0	1	Moderate_risk
CT154_00365_232_S_10	116	138	CGCAGGTTACCCTTATTGGCTGG	CGCAGGTTACCCTTATTGGC	TGG	23	0.55	CAG	1	3	50.86					1	0	0	0	0	0	0	1	0	0	0	0	0	0	Best
CT154_00365_232_S_12	181	203	CAGGACCGATCGCAAGATCGCGG	CAGGACCGATCGCAAGATCG	CGG	23	0.6	CAG	1	1	78.02					1	0	0	0	0	3	3	1	0	0	0	0	0	0	Best
CT154_00370_639_S_4	19	41	ACACAATCGGCACCCGGCGGCGG	ACACAATCGGCACCCGGCGG	CGG	23	0.7	CAA	1	4	3.44					1	0	0	0	2	2	4	1	0	0	0	0	1	1	Low_risk
CT154_00370_639_S_5	20	42	CACAATCGGCACCCGGCGGCGGG	CACAATCGGCACCCGGCGGC	GGG	23	0.75	CAA	1	3	3.44					1	0	0	1	3	2	6	1	0	0	0	1	0	1	Low_risk
CT154_00370_639_S_23	191	213	GGCAGCAGATTGTCGTGACATGG	GGCAGCAGATTGTCGTGACA	TGG	23	0.55	CAG	1	3	30.2					1	0	0	0	1	3	4	1	0	0	0	0	0	0	Best
CT154_00370_639_S_24	195	217	GCAGATTGTCGTGACATGGCAGG	GCAGATTGTCGTGACATGGC	AGG	23	0.55	CAG	1	2	30.67					1	0	0	0	3	4	7	1	0	0	0	0	0	0	Best
CT154_00370_639_S_25	196	218	CAGATTGTCGTGACATGGCAGGG	CAGATTGTCGTGACATGGCA	GGG	23	0.5	CAG	1	1	30.67					1	0	0	0	0	1	1	1	0	0	0	0	0	0	Best
CT154_00370_639_A_37	327	349	GATGCCAGTTCGCGGCATAAGGG	GATGCCAGTTCGCGGCATAA	GGG	23	0.55	CCA	1	5	53.99					1	0	0	0	0	2	2	1	0	0	0	0	0	0	Best
CT154_00370_639_A_38	326	348	ATGCCAGTTCGCGGCATAAGGGG	ATGCCAGTTCGCGGCATAAG	GGG	23	0.55	CCA	1	4	53.99					1	0	0	0	0	2	2	1	0	0	0	0	0	0	Best
CT154_00370_639_A_39	325	347	TGCCAGTTCGCGGCATAAGGGGG	TGCCAGTTCGCGGCATAAGG	GGG	23	0.6	CCA	1	3	53.99					1	0	0	0	1	1	2	1	0	0	0	0	0	0	Best
CT154_00375_1062_S_65	634	656	CAGCTTGAGGTCTCGCCAGACGG	CAGCTTGAGGTCTCGCCAGA	CGG	23	0.6	CAG	1	1	59.7					1	0	0	0	0	1	1	1	0	0	0	0	0	0	Best
CT154_00375_1062_S_85	864	886	ACAGGGCAGGGCCAGCACGCTGG	ACAGGGCAGGGCCAGCACGC	TGG	23	0.75	CAG	1	2	81.45					1	0	1	1	4	11	17	1	0	0	0	0	0	0	Moderate_risk
CT154_00375_1062_A_36	677	699	TGACCACATCGGGCCGGAACTGG	TGACCACATCGGGCCGGAAC	TGG	23	0.65	CCA	1	4	65.54					1	0	0	0	1	14	15	1	0	0	0	0	0	0	Best
CT154_00375_1062_A_37	676	698	GACCACATCGGGCCGGAACTGGG	GACCACATCGGGCCGGAACT	GGG	23	0.65	CCA	1	3	65.54					1	0	0	1	0	7	8	1	0	0	0	0	0	0	Best
CT154_00375_1062_A_94	188	210	GTTCCAGCGCGCATCGGGGAAGG	GTTCCAGCGCGCATCGGGGA	AGG	23	0.7	CCA	1	4	19.49					1	0	0	0	2	4	6	1	0	0	0	0	0	0	Best
CT154_00375_1062_A_111	34	56	GTCCACGCCACATGCAGTGCCGG	GTCCACGCCACATGCAGTGC	CGG	23	0.65	CCA	1	3	5.08					1	0	0	1	1	3	5	1	0	0	0	0	0	0	Best
CT154_00380_540_S_14	144	166	CCTGCAGCAGAGCGTGAACCTGG	CCTGCAGCAGAGCGTGAACC	TGG	23	0.65	CAG	1	5	27.41					1	0	0	0	2	5	7	1	0	0	0	0	0	0	Best
CT154_00380_540_S_47	396	418	GTCACAGCCGGACAAGGTGCTGG	GTCACAGCCGGACAAGGTGC	TGG	23	0.65	CAG	1	5	74.07					1	0	0	2	4	6	12	1	0	0	0	0	0	0	Best
CT154_00380_540_A_27	189	211	CCCAGAACCCGCCGGAAAACAGG	CCCAGAACCCGCCGGAAAAC	AGG	23	0.65	CCA	1	2	38.89					1	0	0	1	2	2	5	1	0	0	0	0	0	0	Best
CT154_00385_339_S_29	216	238	GCAGGGCTTTGGCGATGACGCGG	GCAGGGCTTTGGCGATGACG	CGG	23	0.65	CAG	1	2	64.01					1	0	0	1	1	14	16	1	0	0	0	0	0	0	Best
CT154_00385_339_S_30	217	239	CAGGGCTTTGGCGATGACGCGGG	CAGGGCTTTGGCGATGACGC	GGG	23	0.65	CAG	1	1	64.01					1	0	0	0	5	6	11	1	0	0	0	0	0	0	Best
CT154_00385_339_S_38	300	322	TACGCAGGCAGGCAGTGGCGCGG	TACGCAGGCAGGCAGTGGCG	CGG	23	0.7	CAG	1	5	89.68					1	0	0	2	3	3	8	1	0	0	0	1	0	1	Low_risk
CT154_00390_210_S_2	12	34	AAACCAGATATGGCCCGTCACGG	AAACCAGATATGGCCCGTCA	CGG	23	0.5	CAG	1	5	7.62					1	0	0	1	1	1	3	1	0	0	0	0	0	0	Best
CT154_00390_210_A_14	6	28	CGGGCCATATCTGGTTTCTGCGG	CGGGCCATATCTGGTTTCTG	CGG	23	0.55	CCA	1	5	11.43					1	0	0	0	1	0	1	1	0	0	0	0	0	0	Best
CT154_00395_837_S_25	258	280	GCCGCGATGGAAGCTGGCGCAGG	GCCGCGATGGAAGCTGGCGC	AGG	23	0.75	CGA	1	5	31.3					1	0	0	0	6	6	12	1	0	0	0	0	0	0	Best
CT154_00395_837_S_52	595	617	ATGCAGCGCGCGCGCGTATTTGG	ATGCAGCGCGCGCGCGTATT	TGG	23	0.65	CAG	1	4	71.45					1	0	0	1	2	2	5	1	0	0	0	0	0	0	Best
CT154_00395_837_S_58	642	664	GCAGTGGCAGAGTGATGTCACGG	GCAGTGGCAGAGTGATGTCA	CGG	23	0.55	CAG	1	2	76.82					1	0	0	0	1	1	2	1	0	0	0	0	0	0	Best
CT154_00395_837_S_59	645	667	GTGGCAGAGTGATGTCACGGCGG	GTGGCAGAGTGATGTCACGG	CGG	23	0.6	CAG	1	5	77.54					1	0	0	0	0	1	1	1	0	0	0	0	0	0	Best
CT154_00395_837_S_60	646	668	TGGCAGAGTGATGTCACGGCGGG	TGGCAGAGTGATGTCACGGC	GGG	23	0.6	CAG	1	4	77.54					1	0	0	0	0	4	4	1	0	0	0	0	1	1	Low_risk
CT154_00395_837_S_68	705	727	ACAGGATGAAGGCTTCCGGCAGG	ACAGGATGAAGGCTTCCGGC	AGG	23	0.6	CAG	1	2	84.35					1	0	0	1	1	10	12	1	0	0	1	0	0	1	Low_risk
CT154_00395_837_S_71	722	744	GGCAGGAAATGGATACGGCCCGG	GGCAGGAAATGGATACGGCC	CGG	23	0.6	CAG	1	3	86.5					1	0	0	1	2	5	8	1	0	0	0	0	0	0	Best
CT154_00395_837_S_72	723	745	GCAGGAAATGGATACGGCCCGGG	GCAGGAAATGGATACGGCCC	GGG	23	0.6	CAG	1	2	86.5					1	0	0	0	2	2	4	1	0	0	0	0	0	0	Best
CT154_00395_837_A_21	570	592	TCCATGCCGTCCGCTCGGGCAGG	TCCATGCCGTCCGCTCGGGC	AGG	23	0.75	CCA	1	2	70.61					1	0	0	2	4	3	9	1	0	0	0	0	0	0	Best
CT154_00400_2025_S_10	99	121	GGTGCAGGCGCAGCCCGATCTGG	GGTGCAGGCGCAGCCCGATC	TGG	23	0.75	CAG	1	5	5.09					1	0	0	1	12	14	27	1	0	0	0	1	0	1	Low_risk
CT154_00400_2025_S_11	100	122	GTGCAGGCGCAGCCCGATCTGGG	GTGCAGGCGCAGCCCGATCT	GGG	23	0.7	CAG	1	4	5.09					1	0	0	0	4	11	15	1	0	0	0	0	0	0	Best
CT154_00400_2025_S_21	225	247	CCTCCAGCACGCAAGTGACCGGG	CCTCCAGCACGCAAGTGACC	GGG	23	0.65	CAG	1	5	11.31					1	0	0	0	4	5	9	1	0	0	0	0	0	0	Best
CT154_00400_2025_S_22	226	248	CTCCAGCACGCAAGTGACCGGGG	CTCCAGCACGCAAGTGACCG	GGG	23	0.65	CAG	1	4	11.31					1	0	0	0	0	3	3	1	0	0	0	0	0	0	Best
CT154_00400_2025_S_73	654	676	GGGCCAGCAGGCCGAGATCGCGG	GGGCCAGCAGGCCGAGATCG	CGG	23	0.75	CAG	1	5	32.49					1	0	1	0	15	19	35	1	0	0	0	0	1	1	Moderate_risk
CT154_00400_2025_S_116	1122	1144	GTGGCAGGACATGGCGCGCGAGG	GTGGCAGGACATGGCGCGCG	AGG	23	0.75	CAG	1	5	55.6					1	0	1	0	10	5	16	1	0	0	0	1	0	1	Moderate_risk
CT154_00400_2025_S_152	1551	1573	CCAGAGCGAGCAGCAGATCGCGG	CCAGAGCGAGCAGCAGATCG	CGG	23	0.65	CAG	1	2	76.64					1	0	0	0	1	4	5	1	0	0	0	0	0	0	Best
CT154_00400_2025_A_184	348	370	CGTCCCATAACTGTTCAAAATGG	CGTCCCATAACTGTTCAAAA	TGG	23	0.4	CCA	1	5	18.07					1	0	0	0	0	0	0	1	0	0	0	0	0	0	Best
CT154_00400_2025_A_192	243	265	GCCACGTATCCACATAACCCCGG	GCCACGTATCCACATAACCC	CGG	23	0.55	CCA	1	2	13.04					1	0	0	0	0	1	1	1	0	0	0	0	0	0	Best
CT154_00400_2025_A_200	172	194	TTCCATTCCGTGGCGGTGGGCGG	TTCCATTCCGTGGCGGTGGG	CGG	23	0.65	CCA	1	3	9.48					1	0	0	0	2	8	10	1	0	0	0	0	0	0	Best
CT154_00405_996_S_11	153	175	GCAGATGGACAGCCTTGCCACGG	GCAGATGGACAGCCTTGCCA	CGG	23	0.6	CAG	1	2	15.46					1	0	0	1	2	3	6	1	0	0	0	0	0	0	Best
CT154_00405_996_S_53	652	674	ACCCAGCATTTCCGCACCGCAGG	ACCCAGCATTTCCGCACCGC	AGG	23	0.65	CAG	1	4	65.76					1	0	0	0	0	3	3	1	0	0	0	0	0	0	Best
CT154_00405_996_S_67	804	826	CGAACAGGGGGCCAGCATCGCGG	CGAACAGGGGGCCAGCATCG	CGG	23	0.7	CGA	0	-	-	CAG	1	5	81.12	1	0	0	0	2	8	10	1	0	0	0	0	1	1	Low_risk
CT154_00410_924_S_36	360	382	GCAGCGCCTGTACCGCGCAACGG	GCAGCGCCTGTACCGCGCAA	CGG	23	0.7	CAG	1	2	39.07					1	0	0	0	4	2	6	1	0	0	0	0	0	0	Best
CT154_00410_924_S_39	391	413	TATCGATGGGAAGAAGTGAAAGG	TATCGATGGGAAGAAGTGAA	AGG	23	0.4	CGA	1	4	42.64					1	0	0	0	0	1	1	1	0	0	0	0	0	0	Best
CT154_00410_924_S_60	661	683	CAGGACTGCGCACGGACCTATGG	CAGGACTGCGCACGGACCTA	TGG	23	0.65	CAG	1	1	71.54					1	0	0	0	0	0	0	1	0	0	0	0	0	0	Best
CT154_00410_924_A_58	539	561	CCACGGGCCGGTCAGGCTGTCGG	CCACGGGCCGGTCAGGCTGT	CGG	23	0.75	CCA	1	1	60.71					1	0	0	0	6	14	20	1	0	0	0	0	0	0	Best
CT154_00410_924_A_66	456	478	ACAGCCACCACCGTCCATCATGG	ACAGCCACCACCGTCCATCA	TGG	23	0.6	CCA	1	5	51.3					1	0	0	1	1	0	2	1	0	0	0	0	0	0	Best
CT154_00410_924_A_67	450	472	ACCACCGTCCATCATGGAACAGG	ACCACCGTCCATCATGGAAC	AGG	23	0.55	CCA	1	2	50.97					1	0	0	0	1	2	3	1	0	0	0	0	0	0	Best
CT154_00410_924_A_68	449	471	CCACCGTCCATCATGGAACAGGG	CCACCGTCCATCATGGAACA	GGG	23	0.55	CCA	1	1	50.97					1	0	0	0	1	1	2	1	0	0	0	0	0	0	Best
CT154_00410_924_A_92	263	285	GTGCCACGGTTCCACCAGTACGG	GTGCCACGGTTCCACCAGTA	CGG	23	0.6	CCA	1	4	30.52					1	0	1	0	1	3	5	1	0	1	0	0	0	1	Moderate_risk
CT154_00410_924_A_93	262	284	TGCCACGGTTCCACCAGTACGGG	TGCCACGGTTCCACCAGTAC	GGG	23	0.6	CCA	1	3	30.52					1	0	0	0	1	2	3	1	0	0	0	0	0	0	Best
CT154_00410_924_A_94	261	283	GCCACGGTTCCACCAGTACGGGG	GCCACGGTTCCACCAGTACG	GGG	23	0.65	CCA	1	2	30.52					1	0	0	0	2	2	4	1	0	0	0	0	0	0	Best
CT154_00410_924_A_95	260	282	CCACGGTTCCACCAGTACGGGGG	CCACGGTTCCACCAGTACGG	GGG	23	0.65	CCA	1	1	30.52					1	0	0	0	1	2	3	1	0	0	0	0	0	0	Best
CT154_00410_924_A_108	134	156	GTGCCAGATGCCAAACGGGTCGG	GTGCCAGATGCCAAACGGGT	CGG	23	0.6	CCA	1	4	16.56					1	0	0	0	3	5	8	1	0	0	0	0	0	0	Best
CT154_00415_831_S_36	234	256	GCGTCAGGCGCTGGTGGTGGTGG	GCGTCAGGCGCTGGTGGTGG	TGG	23	0.75	CAG	1	5	28.64					1	0	1	4	12	20	37	1	0	0	1	2	0	3	Moderate_risk
CT154_00415_831_S_39	273	295	CTATCAGGAATCGCCCGCCCTGG	CTATCAGGAATCGCCCGCCC	TGG	23	0.65	CAG	1	5	33.33					1	0	0	1	1	1	3	1	0	0	0	0	0	0	Best
CT154_00415_831_S_56	394	416	CAGCGTGGCATTCCGGTGTGCGG	CAGCGTGGCATTCCGGTGTG	CGG	23	0.65	CAG	1	1	47.41					1	0	0	0	0	2	2	1	0	0	0	0	0	0	Best
CT154_00415_831_S_62	432	454	GCCGCAGGCGGTCAAGGCCACGG	GCCGCAGGCGGTCAAGGCCA	CGG	23	0.75	CAG	1	5	52.47					1	0	0	2	9	22	33	1	0	0	0	0	0	0	Best
CT154_00415_831_S_63	433	455	CCGCAGGCGGTCAAGGCCACGGG	CCGCAGGCGGTCAAGGCCAC	GGG	23	0.75	CAG	1	4	52.47					1	0	0	0	3	9	12	1	0	0	0	0	0	0	Best
CT154_00415_831_S_64	436	458	CAGGCGGTCAAGGCCACGGGCGG	CAGGCGGTCAAGGCCACGGG	CGG	23	0.75	CAG	1	1	52.47					1	0	0	2	6	9	17	1	0	0	0	0	0	0	Best
CT154_00415_831_S_70	468	490	GCAGGGGCGTGATGCGGAACAGG	GCAGGGGCGTGATGCGGAAC	AGG	23	0.7	CAG	1	2	56.44					1	0	0	0	5	7	12	1	0	0	0	1	0	1	Low_risk
CT154_00420_1383_S_191	1227	1249	CGTGCAGTCCGCGCATGCGCAGG	CGTGCAGTCCGCGCATGCGC	AGG	23	0.75	CAG	1	5	89.01					1	0	0	1	4	14	19	1	0	0	0	0	0	0	Best
CT154_00420_1383_S_192	1230	1252	GCAGTCCGCGCATGCGCAGGCGG	GCAGTCCGCGCATGCGCAGG	CGG	23	0.75	CAG	1	2	89.01					1	0	1	1	6	15	23	1	0	0	0	1	0	1	Moderate_risk
CT154_00420_1383_S_193	1231	1253	CAGTCCGCGCATGCGCAGGCGGG	CAGTCCGCGCATGCGCAGGC	GGG	23	0.75	CAG	1	1	89.01					1	0	1	1	8	10	20	1	0	0	1	0	0	1	Moderate_risk
CT154_00420_1383_S_194	1243	1265	GCGCAGGCGGGAATCCATGCCGG	GCGCAGGCGGGAATCCATGC	CGG	23	0.7	CAG	1	4	90.09					1	0	0	1	5	17	23	1	0	0	0	0	0	0	Best
CT154_00420_1383_A_30	891	913	CCCATCTGATCGCCAGCGGCAGG	CCCATCTGATCGCCAGCGGC	AGG	23	0.7	CCA	1	2	65.94					1	0	0	0	2	2	4	1	0	0	0	0	0	0	Best
CT154_00420_1383_A_31	890	912	CCATCTGATCGCCAGCGGCAGGG	CCATCTGATCGCCAGCGGCA	GGG	23	0.65	CCA	1	1	65.94					1	0	0	0	2	3	5	1	0	0	0	0	0	0	Best
CT154_00420_1383_A_57	525	547	CCAGCCAGTCCACCGCAGGCAGG	CCAGCCAGTCCACCGCAGGC	AGG	23	0.75	CCA	0	-	-	CCA	1	5	39.26	1	0	0	0	10	17	27	1	0	0	0	1	0	1	Low_risk
CT154_00420_1383_A_58	524	546	CAGCCAGTCCACCGCAGGCAGGG	CAGCCAGTCCACCGCAGGCA	GGG	23	0.7	CCA	1	4	39.26					1	0	0	0	4	13	17	1	0	0	0	0	0	0	Best
CT154_00420_1383_A_87	210	232	CGATCCACAGCCCCACCGCCGGG	CGATCCACAGCCCCACCGCC	GGG	23	0.75	CCA	1	5	16.49					1	0	0	0	6	5	11	1	0	0	0	0	0	0	Best
CT154_00425_705_S_2	48	70	CGAGCAGCTGCGCTCCATGATGG	CGAGCAGCTGCGCTCCATGA	TGG	23	0.65	CGA	0	-	-	CAG	1	5	7.38	1	0	0	0	2	9	11	1	0	0	0	0	0	0	Best
CT154_00425_705_S_47	465	487	CTGGCAGTCCGATACGGCGGTGG	CTGGCAGTCCGATACGGCGG	TGG	23	0.7	CAG	1	5	66.52					1	0	1	0	0	6	7	1	0	0	0	0	0	0	Moderate_risk
CT154_00425_705_A_22	450	472	ACTGCCAGACCTCACGCGCAAGG	ACTGCCAGACCTCACGCGCA	AGG	23	0.65	CCA	1	5	66.38					1	0	0	0	3	1	4	1	0	0	0	0	0	0	Best
CT154_00425_705_A_23	446	468	CCAGACCTCACGCGCAAGGTCGG	CCAGACCTCACGCGCAAGGT	CGG	23	0.65	CCA	1	1	66.38					1	0	0	1	3	3	7	1	0	0	0	0	0	0	Best
CT154_00430_735_S_51	414	436	GGAGCAGAATGACGATGTACTGG	GGAGCAGAATGACGATGTAC	TGG	23	0.5	CAG	1	5	56.87					1	0	0	0	0	5	5	1	0	0	0	0	0	0	Best
CT154_00430_735_S_52	415	437	GAGCAGAATGACGATGTACTGGG	GAGCAGAATGACGATGTACT	GGG	23	0.45	CAG	1	4	56.87					1	0	0	0	0	1	1	1	0	0	0	0	0	0	Best
CT154_00430_735_A_46	162	184	TCATCCAGTCCAGCAGCACGAGG	TCATCCAGTCCAGCAGCACG	AGG	23	0.6	CCA	1	5	24.49					1	0	0	0	7	2	9	1	0	0	0	0	0	0	Best
CT154_00430_735_A_47	158	180	CCAGTCCAGCAGCACGAGGTCGG	CCAGTCCAGCAGCACGAGGT	CGG	23	0.65	CCA	1	1	24.49					1	0	0	2	4	13	19	1	0	0	0	0	0	0	Best
CT154_00430_735_A_49	132	154	TCCATTCCGTGACCTCACGCAGG	TCCATTCCGTGACCTCACGC	AGG	23	0.6	CCA	1	2	20.82					1	0	0	0	0	2	2	1	0	0	0	0	0	0	Best
CT154_00430_735_A_50	131	153	CCATTCCGTGACCTCACGCAGGG	CCATTCCGTGACCTCACGCA	GGG	23	0.6	CCA	1	1	20.82					1	0	0	0	1	0	1	1	0	0	0	0	0	0	Best
CT154_00435_840_S_14	102	124	TGGACAAAGCTATACCCGCGCGG	TGGACAAAGCTATACCCGCG	CGG	23	0.55	CAA	1	5	12.62					1	0	0	0	0	0	0	1	0	0	0	0	0	0	Best
CT154_00435_840_S_19	141	163	ACAGCGGCGGACAGTCACGCTGG	ACAGCGGCGGACAGTCACGC	TGG	23	0.7	CAG	1	2	16.9					1	0	0	0	4	3	7	1	0	0	0	0	0	0	Best
CT154_00435_840_S_61	434	456	GGCAGGAACAGTGGGTTGACCGG	GGCAGGAACAGTGGGTTGAC	CGG	23	0.6	CAG	1	3	51.9					1	0	0	1	2	4	7	1	0	0	0	0	0	0	Best
CT154_00435_840_S_62	438	460	GGAACAGTGGGTTGACCGGCTGG	GGAACAGTGGGTTGACCGGC	TGG	23	0.65	CAG	1	5	52.62					1	0	0	2	4	8	14	1	0	0	0	0	0	0	Best
CT154_00435_840_A_15	694	716	TCCCAGTGCCGGACCGCACGCGG	TCCCAGTGCCGGACCGCACG	CGG	23	0.75	CCA	1	3	85					1	0	0	0	1	7	8	1	0	0	0	0	0	0	Best
CT154_00435_840_A_33	528	550	CCCGCCATGCGGGATCGCTCCGG	CCCGCCATGCGGGATCGCTC	CGG	23	0.75	CCA	1	5	65					1	0	0	2	4	4	10	1	0	0	0	0	0	0	Best
CT154_00435_840_A_34	527	549	CCGCCATGCGGGATCGCTCCGGG	CCGCCATGCGGGATCGCTCC	GGG	23	0.75	CCA	1	4	65					1	0	0	0	1	4	5	1	0	0	0	0	0	0	Best
CT154_00435_840_A_35	526	548	CGCCATGCGGGATCGCTCCGGGG	CGCCATGCGGGATCGCTCCG	GGG	23	0.75	CCA	1	3	65					1	0	0	2	2	2	6	1	0	0	0	0	0	0	Best
CT154_00440_522_S_24	237	259	GCAGGACACCGCAACCGCCACGG	GCAGGACACCGCAACCGCCA	CGG	23	0.7	CAG	1	2	45.59					1	0	0	0	5	11	16	1	0	0	0	0	0	0	Best
CT154_00440_522_S_44	483	505	CCAGACGCGCCTGAACGGAGCGG	CCAGACGCGCCTGAACGGAG	CGG	23	0.7	CAG	1	2	92.72					1	0	0	0	1	6	7	1	0	0	0	0	0	0	Best
CT154_00440_522_S_45	484	506	CAGACGCGCCTGAACGGAGCGGG	CAGACGCGCCTGAACGGAGC	GGG	23	0.7	CAG	1	1	92.72					1	0	0	0	1	4	5	1	0	0	0	0	0	0	Best
CT154_00440_522_A_9	408	430	TCCAGAAAATGCCGTTGATCTGG	TCCAGAAAATGCCGTTGATC	TGG	23	0.45	CCA	1	2	82.18					1	0	0	0	1	1	2	1	0	0	0	0	0	0	Best
CT154_00440_522_A_34	218	240	CTGCCAGATGATTTCGGGGTTGG	CTGCCAGATGATTTCGGGGT	TGG	23	0.55	CCA	1	4	45.4					1	0	0	0	0	3	3	1	0	0	0	0	0	0	Best
CT154_00445_597_S_12	166	188	ATGCAGGTCATGTCATGCCATGG	ATGCAGGTCATGTCATGCCA	TGG	23	0.5	CAG	1	4	28.31					1	0	0	0	0	2	2	1	0	0	0	0	0	0	Best
CT154_00445_597_S_19	202	224	CAGGACGGCACCCGGCAGGACGG	CAGGACGGCACCCGGCAGGA	CGG	23	0.75	CAG	1	1	33.84					1	0	1	1	15	15	32	1	0	0	0	1	0	1	Moderate_risk
CT154_00445_597_A_31	284	306	AATCCACTGGTGGCTGGCGGCGG	AATCCACTGGTGGCTGGCGG	CGG	23	0.65	CCA	1	4	50.75					1	0	0	0	0	4	4	1	0	0	0	0	1	1	Low_risk
CT154_00445_597_A_33	246	268	CCTTCCAGCCCGTACGCATGTGG	CCTTCCAGCCCGTACGCATG	TGG	23	0.65	CCA	1	5	44.22					1	0	0	0	2	1	3	1	0	0	0	0	0	0	Best
CT154_00445_597_A_34	245	267	CTTCCAGCCCGTACGCATGTGGG	CTTCCAGCCCGTACGCATGT	GGG	23	0.6	CCA	1	4	44.22					1	0	0	0	1	3	4	1	0	0	0	0	0	0	Best
CT154_00445_597_A_35	244	266	TTCCAGCCCGTACGCATGTGGGG	TTCCAGCCCGTACGCATGTG	GGG	23	0.6	CCA	1	3	44.22					1	0	0	0	0	1	1	1	0	0	0	0	0	0	Best
CT154_00450_1587_S_30	326	348	TGCAGGATGTGAATGAACTGTGG	TGCAGGATGTGAATGAACTG	TGG	23	0.45	CAG	1	3	20.67					1	0	1	0	1	4	6	1	0	0	0	0	0	0	Moderate_risk
CT154_00450_1587_S_31	327	349	GCAGGATGTGAATGAACTGTGGG	GCAGGATGTGAATGAACTGT	GGG	23	0.45	CAG	1	2	20.67					1	0	1	0	0	2	3	1	0	0	0	0	0	0	Moderate_risk
CT154_00450_1587_S_32	328	350	CAGGATGTGAATGAACTGTGGGG	CAGGATGTGAATGAACTGTG	GGG	23	0.45	CAG	1	1	20.67					1	1	0	0	1	0	2	1	0	0	0	0	0	0	Moderate_risk
CT154_00450_1587_S_61	601	623	TACCAGCACTCCTTCCTGGGCGG	TACCAGCACTCCTTCCTGGG	CGG	23	0.6	CAG	1	4	38.06					1	0	0	1	0	3	4	1	0	0	0	0	0	0	Best
CT154_00450_1587_S_62	602	624	ACCAGCACTCCTTCCTGGGCGGG	ACCAGCACTCCTTCCTGGGC	GGG	23	0.65	CAG	1	3	38.06					1	0	0	0	3	4	7	1	0	0	0	0	0	0	Best
CT154_00450_1587_S_86	873	895	CATCCAGAATGGCGGCAACCGGG	CATCCAGAATGGCGGCAACC	GGG	23	0.6	CAG	1	5	55.26					1	0	0	1	5	5	11	1	0	0	0	1	0	1	Low_risk
CT154_00450_1587_S_88	910	932	CAGACCACCAATGACGGCAGCGG	CAGACCACCAATGACGGCAG	CGG	23	0.6	CAG	1	1	57.34					1	0	0	0	1	1	2	1	0	0	0	0	0	0	Best
CT154_00450_1587_S_91	934	956	ACGCAGTTCAACATGGGCACCGG	ACGCAGTTCAACATGGGCAC	CGG	23	0.55	CAG	1	4	59.04					1	1	0	1	2	5	9	1	0	0	0	0	0	0	Moderate_risk
CT154_00450_1587_S_112	1139	1161	CACGACAGGACCGGGGCAACTGG	CACGACAGGACCGGGGCAAC	TGG	23	0.7	CGA	1	3	71.9					1	0	0	0	2	4	6	1	0	0	0	1	0	1	Low_risk
CT154_00450_1587_S_142	1410	1432	GCAGGGCAGCGAGAACCACCTGG	GCAGGGCAGCGAGAACCACC	TGG	23	0.7	CAG	1	2	88.91					1	0	0	0	1	5	6	1	0	0	0	0	0	0	Best
CT154_00450_1587_S_145	1442	1464	ATCAGGCACAGGTCACGCCATGG	ATCAGGCACAGGTCACGCCA	TGG	23	0.6	CAG	1	3	90.99					1	3	0	0	1	1	5	1	3	0	0	0	0	3	High_risk
CT154_00450_1587_S_146	1446	1468	GGCACAGGTCACGCCATGGATGG	GGCACAGGTCACGCCATGGA	TGG	23	0.65	CAG	1	5	91.37					1	2	0	0	2	6	10	1	2	0	0	1	0	3	High_risk
CT154_00450_1587_S_148	1485	1507	CCAGTATGTCTGGCATCCTTCGG	CCAGTATGTCTGGCATCCTT	CGG	23	0.5	CAG	1	2	93.64					1	0	0	0	1	0	1	1	0	0	0	0	0	0	Best
CT154_00450_1587_S_149	1486	1508	CAGTATGTCTGGCATCCTTCGGG	CAGTATGTCTGGCATCCTTC	GGG	23	0.5	CAG	1	1	93.64					1	0	0	0	1	0	1	1	0	0	0	0	0	0	Best
CT154_00450_1587_A_4	1478	1500	ATGCCAGACATACTGGAAGTCGG	ATGCCAGACATACTGGAAGT	CGG	23	0.45	CCA	1	4	94.33					1	0	0	0	1	2	3	1	0	0	0	0	0	0	Best
CT154_00450_1587_A_5	1477	1499	TGCCAGACATACTGGAAGTCGGG	TGCCAGACATACTGGAAGTC	GGG	23	0.5	CCA	1	3	94.33					1	0	0	0	3	3	6	1	0	0	0	0	0	0	Best
CT154_00450_1587_A_93	696	718	GCCAGCCGAAATTGGCGTTGAGG	GCCAGCCGAAATTGGCGTTG	AGG	23	0.6	CCA	1	2	45.18					1	1	0	0	1	2	4	1	0	0	0	0	0	0	Moderate_risk
CT154_00450_1587_A_102	582	604	GGTACCACAGTTCGAACAGGCGG	GGTACCACAGTTCGAACAGG	CGG	23	0.55	CCA	1	5	37.81					2	1	0	0	2	2	6	2	0	0	0	0	0	1	Repeat_sites_or_bad
CT154_00450_1587_A_103	581	603	GTACCACAGTTCGAACAGGCGGG	GTACCACAGTTCGAACAGGC	GGG	23	0.55	CCA	1	4	37.81					2	1	0	0	1	3	6	2	0	0	0	0	0	1	Repeat_sites_or_bad
CT154_00450_1587_A_104	578	600	CCACAGTTCGAACAGGCGGGTGG	CCACAGTTCGAACAGGCGGG	TGG	23	0.65	CCA	1	1	37.81					2	0	0	0	3	3	7	2	0	0	0	0	0	1	Repeat_sites_or_bad
CT154_00455_939_S_20	134	156	ACCAGGCCATGGCGGTGGCCCGG	ACCAGGCCATGGCGGTGGCC	CGG	23	0.75	CAG	1	3	14.48					1	0	0	2	10	7	19	1	0	0	0	0	0	0	Best
CT154_00455_939_S_57	318	340	GAACCAGATCCTGGTGGATGGGG	GAACCAGATCCTGGTGGATG	GGG	23	0.55	CAG	1	5	34.29					1	0	0	0	9	1	10	1	0	0	0	0	0	0	Best
CT154_00455_939_S_58	319	341	AACCAGATCCTGGTGGATGGGGG	AACCAGATCCTGGTGGATGG	GGG	23	0.55	CAG	1	4	34.29					1	0	0	0	3	0	3	1	0	0	0	0	0	0	Best
CT154_00455_939_S_112	816	838	GGCTCAGGCCGTGCGTGTCGCGG	GGCTCAGGCCGTGCGTGTCG	CGG	23	0.75	CAG	1	5	87.33					1	0	0	0	0	8	8	1	0	0	0	0	0	0	Best
CT154_00455_939_S_113	819	841	TCAGGCCGTGCGTGTCGCGGCGG	TCAGGCCGTGCGTGTCGCGG	CGG	23	0.75	CAG	1	2	87.33					1	0	0	2	3	12	17	1	0	0	0	0	0	0	Best
CT154_00455_939_S_121	876	898	CGCACAGGCGGCTCCCACCATGG	CGCACAGGCGGCTCCCACCA	TGG	23	0.75	CAG	1	5	93.72					1	0	0	1	4	7	12	1	0	0	0	0	0	0	Best
CT154_00455_939_S_122	879	901	ACAGGCGGCTCCCACCATGGCGG	ACAGGCGGCTCCCACCATGG	CGG	23	0.7	CAG	1	2	93.72					1	0	0	1	4	11	16	1	0	0	0	0	0	0	Best
CT154_00460_852_S_14	153	175	CCCGCAGGCCCAGTCAACGGGGG	CCCGCAGGCCCAGTCAACGG	GGG	23	0.75	CAG	1	5	18.43					1	0	0	1	2	4	7	1	0	0	0	0	0	0	Best
CT154_00460_852_S_24	243	265	GCAGTGGCTGGACATGGTGAAGG	GCAGTGGCTGGACATGGTGA	AGG	23	0.6	CAG	1	2	28.64					1	0	0	1	1	1	3	1	0	0	0	0	0	0	Best
CT154_00460_852_S_39	371	393	CGCAGGACCAGCAGGACCTCCGG	CGCAGGACCAGCAGGACCTC	CGG	23	0.7	CAG	1	3	43.78					1	0	0	0	9	2	11	1	0	0	0	1	0	1	Low_risk
CT154_00460_852_S_54	515	537	AACAGCCGGGGGAATTCGACCGG	AACAGCCGGGGGAATTCGAC	CGG	23	0.6	CAG	1	3	60.68					1	0	0	0	0	2	2	1	0	0	0	0	0	0	Best
CT154_00460_852_S_58	542	564	CGCAGGCCATCATCACGGCCCGG	CGCAGGCCATCATCACGGCC	CGG	23	0.7	CAG	1	3	63.85					1	0	0	1	8	10	19	1	0	0	0	0	0	0	Best
CT154_00460_852_S_83	816	838	AGCCCAGGCCCATGTGGAATGGG	AGCCCAGGCCCATGTGGAAT	GGG	23	0.6	CAG	1	5	96.24					1	0	0	0	0	1	1	1	0	0	0	0	0	0	Best
CT154_00460_852_A_3	819	841	CGACCCATTCCACATGGGCCTGG	CGACCCATTCCACATGGGCC	TGG	23	0.65	CCA	1	5	98.24					1	0	0	0	1	2	3	1	0	0	0	0	0	0	Best
CT154_00460_852_A_4	818	840	GACCCATTCCACATGGGCCTGGG	GACCCATTCCACATGGGCCT	GGG	23	0.6	CCA	1	4	98.24					1	0	0	0	0	3	3	1	0	0	0	0	0	0	Best
CT154_00460_852_A_39	578	600	ATACCACGCCGCCACGATGCCGG	ATACCACGCCGCCACGATGC	CGG	23	0.65	CCA	1	4	70.07					1	0	0	0	5	6	11	1	0	0	0	1	1	2	Low_risk
CT154_00460_852_A_89	229	251	AGCCACTGCCGCACGCAGGGCGG	AGCCACTGCCGCACGCAGGG	CGG	23	0.75	CCA	1	3	29.23					1	0	0	0	5	9	14	1	0	0	0	1	0	1	Low_risk
CT154_00460_852_A_98	162	184	CACGCCATTCCCCCGTTGACTGG	CACGCCATTCCCCCGTTGAC	TGG	23	0.65	CCA	1	5	21.13					1	0	0	0	2	0	2	1	0	0	0	0	0	0	Best
CT154_00460_852_A_99	161	183	ACGCCATTCCCCCGTTGACTGGG	ACGCCATTCCCCCGTTGACT	GGG	23	0.6	CCA	1	4	21.13					1	0	0	0	0	2	2	1	0	0	0	0	0	0	Best
CT154_00465_1107_S_52	672	694	GGTGCAGGCCGTCAACCCGCAGG	GGTGCAGGCCGTCAACCCGC	AGG	23	0.75	CAG	1	5	61.07					1	0	0	1	6	15	22	1	0	0	0	0	0	0	Best
CT154_00465_1107_S_55	726	748	GCAGCCCGTACCCGACACGCTGG	GCAGCCCGTACCCGACACGC	TGG	23	0.75	CAG	1	2	65.67					1	0	0	2	4	12	18	1	0	0	0	0	0	0	Best
CT154_00465_1107_S_56	727	749	CAGCCCGTACCCGACACGCTGGG	CAGCCCGTACCCGACACGCT	GGG	23	0.7	CAG	1	1	65.67					1	0	0	0	0	3	3	1	0	0	0	0	0	0	Best
CT154_00465_1107_S_75	967	989	GCACAACTGCGTGACGCCAGTGG	GCACAACTGCGTGACGCCAG	TGG	23	0.65	CAA	1	4	87.62					1	0	0	1	0	2	3	1	0	0	0	0	0	0	Best
CT154_00470_2445_S_16	195	217	GCAGGCTTCGTCCGCCAATGTGG	GCAGGCTTCGTCCGCCAATG	TGG	23	0.65	CAG	1	2	8.02					1	0	0	1	0	0	1	1	0	0	0	0	0	0	Best
CT154_00470_2445_S_19	274	296	CAGCTGCAGCGCCTGCTGCCCGG	CAGCTGCAGCGCCTGCTGCC	CGG	23	0.75	CAG	1	1	11.21					1	0	1	0	10	16	27	1	0	1	0	0	0	1	Moderate_risk
CT154_00470_2445_S_34	451	473	CAGTCATACGGCAATTATAACGG	CAGTCATACGGCAATTATAA	CGG	23	0.35	CAG	1	1	18.45					1	0	0	0	0	1	1	1	0	0	0	0	0	0	Best
CT154_00470_2445_S_48	594	616	CCAGGACCCGCTGCACCACGCGG	CCAGGACCCGCTGCACCACG	CGG	23	0.75	CAG	1	2	24.34					1	0	0	0	4	12	16	1	0	0	0	0	0	0	Best
CT154_00470_2445_S_49	595	617	CAGGACCCGCTGCACCACGCGGG	CAGGACCCGCTGCACCACGC	GGG	23	0.75	CAG	1	1	24.34					1	0	0	0	3	6	9	1	0	0	0	0	0	0	Best
CT154_00470_2445_S_53	619	641	GGCCAGCTGTCCCAGACATTTGG	GGCCAGCTGTCCCAGACATT	TGG	23	0.6	CAG	1	4	25.44					1	0	0	0	1	4	5	1	0	0	0	0	0	0	Best
CT154_00470_2445_S_91	996	1018	TGCGCAGCGTGAGGATTTCCTGG	TGCGCAGCGTGAGGATTTCC	TGG	23	0.6	CAG	1	5	40.9					1	0	0	0	2	3	5	1	0	0	0	0	0	0	Best
CT154_00470_2445_S_107	1174	1196	TCCCAGCTTTCCGATGTATTCGG	TCCCAGCTTTCCGATGTATT	CGG	23	0.45	CAG	1	4	48.14					1	0	0	1	0	0	1	1	0	0	0	0	0	0	Best
CT154_00470_2445_S_108	1177	1199	CAGCTTTCCGATGTATTCGGCGG	CAGCTTTCCGATGTATTCGG	CGG	23	0.5	CAG	1	1	48.14					1	0	0	0	2	5	7	1	0	0	0	0	0	0	Best
CT154_00470_2445_S_140	1571	1593	CCCAGACCATTCCGGGCGGCCGG	CCCAGACCATTCCGGGCGGC	CGG	23	0.75	CAG	1	3	64.34					1	0	0	0	3	6	9	1	0	0	0	0	0	0	Best
CT154_00470_2445_S_146	1656	1678	ACAGTGGTTTGCCAATATCCAGG	ACAGTGGTTTGCCAATATCC	AGG	23	0.45	CAG	1	2	67.77					1	0	0	0	0	0	0	1	0	0	0	0	0	0	Best
CT154_00470_2445_S_195	2179	2201	CAGTTCATCGGTGATGTCATCGG	CAGTTCATCGGTGATGTCAT	CGG	23	0.45	CAG	1	1	89.12					1	0	0	0	2	3	5	1	0	0	0	0	0	0	Best
CT154_00470_2445_S_201	2295	2317	TGTGCAGGGCCTGAAGGTGCAGG	TGTGCAGGGCCTGAAGGTGC	AGG	23	0.65	CAG	1	5	94.03					1	0	0	2	6	4	12	1	0	0	0	0	0	0	Best
CT154_00470_2445_S_202	2296	2318	GTGCAGGGCCTGAAGGTGCAGGG	GTGCAGGGCCTGAAGGTGCA	GGG	23	0.65	CAG	1	4	94.03					1	0	0	1	3	14	18	1	0	0	0	0	0	0	Best
CT154_00470_2445_A_12	2331	2353	ACCAGCCACGGGTGCCTGTCAGG	ACCAGCCACGGGTGCCTGTC	AGG	23	0.7	CCA	1	2	96.2					1	0	0	1	0	1	2	1	0	0	0	0	0	0	Best
CT154_00470_2445_A_73	1619	1641	GTTCCACAGCGCGCCAAACGCGG	GTTCCACAGCGCGCCAAACG	CGG	23	0.65	CCA	1	4	66.99					1	0	0	0	3	2	5	1	0	0	0	0	0	0	Best
CT154_00470_2445_A_74	1618	1640	TTCCACAGCGCGCCAAACGCGGG	TTCCACAGCGCGCCAAACGC	GGG	23	0.65	CCA	1	3	66.99					1	0	0	0	3	1	4	1	0	0	0	0	0	0	Best
CT154_00470_2445_A_93	1443	1465	TCTGCCAGCTGTCCTGCAGGTGG	TCTGCCAGCTGTCCTGCAGG	TGG	23	0.65	CCA	1	5	59.75					1	0	0	1	4	3	8	1	0	0	0	0	0	0	Best
CT154_00470_2445_A_94	1442	1464	CTGCCAGCTGTCCTGCAGGTGGG	CTGCCAGCTGTCCTGCAGGT	GGG	23	0.65	CCA	1	4	59.75					1	0	0	0	3	5	8	1	0	0	0	0	0	0	Best
CT154_00470_2445_A_95	1439	1461	CCAGCTGTCCTGCAGGTGGGTGG	CCAGCTGTCCTGCAGGTGGG	TGG	23	0.7	CCA	1	1	59.75					1	0	0	0	5	5	10	1	0	0	0	0	0	0	Best
CT154_00470_2445_A_113	1284	1306	ACCAGCCGCCCAGTTCAATATGG	ACCAGCCGCCCAGTTCAATA	TGG	23	0.55	CCA	1	2	53.37					1	0	0	0	1	2	3	1	0	0	0	0	0	0	Best
CT154_00470_2445_A_119	1215	1237	TGTCCCAGTATTCCGTCGTGCGG	TGTCCCAGTATTCCGTCGTG	CGG	23	0.55	CCA	1	5	50.43					1	0	0	0	2	1	3	1	0	0	0	0	0	0	Best
CT154_00470_2445_A_120	1214	1236	GTCCCAGTATTCCGTCGTGCGGG	GTCCCAGTATTCCGTCGTGC	GGG	23	0.6	CCA	1	4	50.43					1	0	0	0	1	1	2	1	0	0	0	0	0	0	Best
CT154_00470_2445_A_121	1211	1233	CCAGTATTCCGTCGTGCGGGTGG	CCAGTATTCCGTCGTGCGGG	TGG	23	0.65	CCA	1	1	50.43					1	0	0	0	3	5	8	1	0	0	0	1	0	1	Low_risk
CT154_00470_2445_A_168	630	652	TCGACCAGCTGCCAAATGTCTGG	TCGACCAGCTGCCAAATGTC	TGG	23	0.55	CCA	1	5	26.5					1	0	0	0	0	2	2	1	0	0	0	0	0	0	Best
CT154_00470_2445_A_169	629	651	CGACCAGCTGCCAAATGTCTGGG	CGACCAGCTGCCAAATGTCT	GGG	23	0.55	CCA	1	4	26.5					1	0	0	0	0	4	4	1	0	0	0	0	0	0	Best
CT154_00480_2547_S_46	375	397	AGAACAGGCGCGTGAGGACGGGG	AGAACAGGCGCGTGAGGACG	GGG	23	0.65	CAG	1	5	14.88					1	0	0	1	3	3	7	1	0	0	0	0	0	0	Best
CT154_00480_2547_S_66	588	610	CAGGCAGCTTTCCCTCCGCACGG	CAGGCAGCTTTCCCTCCGCA	CGG	23	0.65	CAG	0	-	-	CAG	1	5	23.24	1	0	0	0	1	3	4	1	0	0	0	0	0	0	Best
CT154_00480_2547_S_67	589	611	AGGCAGCTTTCCCTCCGCACGGG	AGGCAGCTTTCCCTCCGCAC	GGG	23	0.65	CAG	1	4	23.24					1	0	0	0	0	1	1	1	0	0	0	0	0	0	Best
CT154_00480_2547_S_96	930	952	CCTGCAGGCGTTCGAGGGGCTGG	CCTGCAGGCGTTCGAGGGGC	TGG	23	0.75	CAG	1	5	36.67					1	0	0	1	9	20	30	1	0	0	0	0	0	0	Best
CT154_00480_2547_S_113	1062	1084	GGCACAGCAGGGACTGGCGGCGG	GGCACAGCAGGGACTGGCGG	CGG	23	0.75	CAG	1	5	41.85					1	0	1	1	5	17	24	1	0	0	1	0	0	1	Moderate_risk
CT154_00480_2547_S_114	1067	1089	AGCAGGGACTGGCGGCGGAATGG	AGCAGGGACTGGCGGCGGAA	TGG	23	0.7	CAG	1	3	41.97					1	0	0	0	3	4	7	1	0	0	0	0	0	0	Best
CT154_00480_2547_S_115	1068	1090	GCAGGGACTGGCGGCGGAATGGG	GCAGGGACTGGCGGCGGAAT	GGG	23	0.7	CAG	1	2	41.97					1	0	0	1	8	3	12	1	0	0	0	1	0	1	Low_risk
CT154_00480_2547_S_157	1665	1687	GCGCCAGGCCTATACCGCCCTGG	GCGCCAGGCCTATACCGCCC	TGG	23	0.75	CAG	1	5	65.53					1	0	0	0	4	6	10	1	0	0	0	0	0	0	Best
CT154_00480_2547_S_162	1688	1710	CACAGGCCAAGAAGGCGGGACGG	CACAGGCCAAGAAGGCGGGA	CGG	23	0.65	CAG	1	3	66.35					1	0	0	0	5	3	8	1	0	0	0	0	0	0	Best
CT154_00480_2547_S_170	1824	1846	GCCCCAGGTCGACCTGCGCACGG	GCCCCAGGTCGACCTGCGCA	CGG	23	0.75	CAG	1	5	71.77					1	0	0	0	2	11	13	1	0	0	0	0	0	0	Best
CT154_00480_2547_S_171	1825	1847	CCCCAGGTCGACCTGCGCACGGG	CCCCAGGTCGACCTGCGCAC	GGG	23	0.75	CAG	1	4	71.77					1	0	0	0	5	7	12	1	0	0	0	1	1	2	Low_risk
CT154_00480_2547_S_202	2055	2077	CCAGTTCCAGGACCCCGAACTGG	CCAGTTCCAGGACCCCGAAC	TGG	23	0.65	CAG	1	2	80.72					1	0	0	0	6	9	15	1	0	0	0	0	0	0	Best
CT154_00480_2547_S_203	2058	2080	GTTCCAGGACCCCGAACTGGTGG	GTTCCAGGACCCCGAACTGG	TGG	23	0.65	CAG	1	5	80.96					1	0	0	0	2	6	8	1	0	0	0	0	0	0	Best
CT154_00480_2547_S_206	2100	2122	GCACCAGACCGGCGTACCGCCGG	GCACCAGACCGGCGTACCGC	CGG	23	0.75	CAG	1	5	82.61					1	0	0	0	3	7	10	1	0	0	0	0	0	0	Best
CT154_00480_2547_A_50	1982	2004	CCAGTCCGCCATCTGTTCACAGG	CCAGTCCGCCATCTGTTCAC	AGG	23	0.6	CCA	1	1	78.68					1	0	0	1	1	3	5	1	0	0	0	0	0	0	Best
CT154_00480_2547_A_51	1950	1972	GCGACCATATGCCCAGTTCGCGG	GCGACCATATGCCCAGTTCG	CGG	23	0.6	CCA	1	5	77.27					1	0	0	0	1	0	1	1	0	0	0	1	0	1	Low_risk
CT154_00480_2547_A_129	1281	1303	GGAGCCATGCGCGGTTGGGCAGG	GGAGCCATGCGCGGTTGGGC	AGG	23	0.75	CCA	1	5	51					1	0	0	0	4	3	7	1	0	0	0	1	0	1	Low_risk
CT154_00480_2547_A_130	1277	1299	CCATGCGCGGTTGGGCAGGCTGG	CCATGCGCGGTTGGGCAGGC	TGG	23	0.75	CCA	1	1	51					1	0	1	2	5	11	19	1	0	0	1	1	0	2	Moderate_risk
CT154_00480_2547_A_185	640	662	AGCCACAGATCCGTGCCCTGCGG	AGCCACAGATCCGTGCCCTG	CGG	23	0.65	CCA	1	3	25.91					1	0	0	0	0	1	1	1	0	0	0	0	0	0	Best
CT154_00480_2547_A_186	639	661	GCCACAGATCCGTGCCCTGCGGG	GCCACAGATCCGTGCCCTGC	GGG	23	0.7	CCA	1	2	25.91					1	0	0	2	3	4	9	1	0	0	0	0	0	0	Best
CT154_00485_444_S_10	103	125	CAGGCCACCCGTTCATGGAACGG	CAGGCCACCCGTTCATGGAA	CGG	23	0.6	CAG	1	1	23.2					1	0	0	0	3	2	5	1	0	0	0	0	0	0	Best
CT154_00485_444_S_21	252	274	GCAGCTGACCATTCATGATCAGG	GCAGCTGACCATTCATGATC	AGG	23	0.5	CAG	1	2	56.98					1	0	0	0	0	2	2	1	0	0	0	0	0	0	Best
CT154_00485_444_S_24	267	289	TGATCAGGCCAGCGGCAGGACGG	TGATCAGGCCAGCGGCAGGA	CGG	23	0.65	CAG	1	5	61.04					1	0	0	0	5	3	8	1	0	0	0	0	0	0	Best
CT154_00485_444_A_33	192	214	TATGCCATGGCAGGGCGGTATGG	TATGCCATGGCAGGGCGGTA	TGG	23	0.6	CCA	1	5	47.3					1	0	0	1	8	6	15	1	0	0	0	0	0	0	Best
CT154_00485_444_A_34	191	213	ATGCCATGGCAGGGCGGTATGGG	ATGCCATGGCAGGGCGGTAT	GGG	23	0.6	CCA	1	4	47.3					1	0	0	0	3	4	7	1	0	0	0	0	1	1	Low_risk
CT154_00485_444_A_35	188	210	CCATGGCAGGGCGGTATGGGCGG	CCATGGCAGGGCGGTATGGG	CGG	23	0.7	CCA	1	1	47.3					1	0	0	1	3	10	14	1	0	0	0	0	0	0	Best
CT154_00490_1026_S_23	316	338	CTCCAGGCCCTTTATGAAGCCGG	CTCCAGGCCCTTTATGAAGC	CGG	23	0.55	CAG	1	4	31.09					1	0	0	0	0	2	2	1	0	0	0	0	0	0	Best
CT154_00490_1026_S_80	898	920	TGGCAGCCACAGCAGCCCAGTGG	TGGCAGCCACAGCAGCCCAG	TGG	23	0.7	CAG	1	4	87.82					1	0	0	0	1	2	3	1	0	0	0	0	0	0	Best
CT154_00490_1026_S_81	903	925	GCCACAGCAGCCCAGTGGAATGG	GCCACAGCAGCCCAGTGGAA	TGG	23	0.65	CAG	1	5	88.4					1	0	0	1	1	0	2	1	0	0	0	0	0	0	Best
CT154_00490_1026_S_82	906	928	ACAGCAGCCCAGTGGAATGGTGG	ACAGCAGCCCAGTGGAATGG	TGG	23	0.6	CAG	1	2	88.4	CAG	1	5	88.69	1	0	0	0	0	1	1	1	0	0	0	0	0	0	Best
CT154_00490_1026_A_29	597	619	ACCAGCAGAAATCATATCCCCGG	ACCAGCAGAAATCATATCCC	CGG	23	0.45	CCA	1	2	60.23					1	0	0	0	0	1	1	1	0	0	0	0	0	0	Best
CT154_00495_831_S_3	27	49	GCAGTATCGCCGGGACGACCTGG	GCAGTATCGCCGGGACGACC	TGG	23	0.7	CAG	1	2	3.37					138	0	0	0	0	0	137	138	0	0	0	0	0	137	Repeat_sites_or_bad
CT154_00495_831_S_11	128	150	CACGACGTACGGATTTGCGCCGG	CACGACGTACGGATTTGCGC	CGG	23	0.6	CGA	1	3	15.64					138	0	0	0	0	6	143	138	0	0	0	0	0	137	Repeat_sites_or_bad
CT154_00495_831_S_12	129	151	ACGACGTACGGATTTGCGCCGGG	ACGACGTACGGATTTGCGCC	GGG	23	0.6	CGA	1	2	15.64					138	0	0	0	0	0	137	138	0	0	0	0	0	137	Repeat_sites_or_bad
CT154_00495_831_S_20	233	255	TGCAGGGCTATTTCTACCGTTGG	TGCAGGGCTATTTCTACCGT	TGG	23	0.5	CAG	1	3	28.28					138	0	0	0	0	6	143	138	0	0	0	0	0	137	Repeat_sites_or_bad
CT154_00495_831_S_28	318	340	CGGGCGAGACGCCACGCCTTCGG	CGGGCGAGACGCCACGCCTT	CGG	23	0.75	CGA	1	5	38.75					138	0	0	0	12	12	161	138	0	0	0	0	0	137	Repeat_sites_or_bad
CT154_00495_831_S_29	322	344	CGAGACGCCACGCCTTCGGTAGG	CGAGACGCCACGCCTTCGGT	AGG	23	0.7	CGA	1	1	38.75					138	0	0	0	6	0	143	138	0	0	0	0	0	137	Repeat_sites_or_bad
CT154_00495_831_A_44	63	85	GCGCCCACTCCGCATCGCGAAGG	GCGCCCACTCCGCATCGCGA	AGG	23	0.75	CCA	1	5	9.75					138	0	0	0	6	12	155	138	0	0	0	0	0	137	Repeat_sites_or_bad
CT154_00505_831_S_5	30	52	CGGCCAGCCTGTGGGCCATCAGG	CGGCCAGCCTGTGGGCCATC	AGG	23	0.75	CAG	1	5	4.09					1	0	0	3	13	15	31	1	0	0	0	0	0	0	Best
CT154_00505_831_S_23	141	163	TGGCCAGCACGCGGTACAGGCGG	TGGCCAGCACGCGGTACAGG	CGG	23	0.7	CAG	1	5	17.45					1	0	0	1	8	16	25	1	0	0	0	0	0	0	Best
CT154_00505_831_S_24	156	178	ACAGGCGGCACTTGAAAACCCGG	ACAGGCGGCACTTGAAAACC	CGG	23	0.55	CAG	1	2	18.89					1	0	0	1	2	0	3	1	0	0	0	0	0	0	Best
CT154_00505_831_S_28	192	214	CCAGCTTCTGGTCACGGCCGAGG	CCAGCTTCTGGTCACGGCCG	AGG	23	0.7	CAG	1	2	23.23					1	0	0	0	6	9	15	1	0	0	0	1	0	1	Low_risk
CT154_00505_831_S_31	215	237	CGCAGGAAACGCTGGCCTCCCGG	CGCAGGAAACGCTGGCCTCC	CGG	23	0.7	CAG	1	3	26.11					1	0	0	0	0	2	2	1	0	0	0	0	0	0	Best
CT154_00505_831_S_45	348	370	GGCCCAGCCGGATCTGGATACGG	GGCCCAGCCGGATCTGGATA	CGG	23	0.65	CAG	1	5	42.36					1	0	0	0	6	6	12	1	0	0	0	0	0	0	Best
CT154_00505_831_S_50	375	397	GGAACAGCCGGGTCCGGTACTGG	GGAACAGCCGGGTCCGGTAC	TGG	23	0.7	CAG	1	5	45.61					1	0	0	0	2	2	4	1	0	0	0	0	0	0	Best
CT154_00505_831_A_63	113	135	CCAGCATGTGCCACGCGGTGCGG	CCAGCATGTGCCACGCGGTG	CGG	23	0.7	CCA	1	1	16.25					1	0	0	0	6	2	8	1	0	0	0	0	0	0	Best
CT154_00510_2151_S_17	182	204	GGCAGAGCCTGTCCAAGGCACGG	GGCAGAGCCTGTCCAAGGCA	CGG	23	0.65	CAG	1	3	8.55					1	0	0	1	1	6	8	1	0	0	0	0	0	0	Best
CT154_00510_2151_S_69	573	595	GCAGGCGCTGGAGGGCATGCTGG	GCAGGCGCTGGAGGGCATGC	TGG	23	0.75	CAG	1	2	26.69					1	1	3	6	25	67	102	1	0	1	0	1	0	2	Moderate_risk
CT154_00510_2151_S_80	657	679	CGACCAGATCGAGTTCAGCGAGG	CGACCAGATCGAGTTCAGCG	AGG	23	0.6	CGA	0	-	-	CAG	1	5	30.73	1	0	1	0	2	2	5	1	0	0	0	0	0	0	Moderate_risk
CT154_00510_2151_S_81	660	682	CCAGATCGAGTTCAGCGAGGTGG	CCAGATCGAGTTCAGCGAGG	TGG	23	0.6	CAG	1	2	30.73					1	0	0	0	1	3	4	1	0	0	0	0	0	0	Best
CT154_00510_2151_S_177	1374	1396	GCAGGCGGTGTGGGAGACGCTGG	GCAGGCGGTGTGGGAGACGC	TGG	23	0.75	CAG	1	2	63.92					1	0	0	1	5	12	18	1	0	0	0	0	0	0	Best
CT154_00510_2151_S_209	1764	1786	TGCGCAGACCAATGCCTATCTGG	TGCGCAGACCAATGCCTATC	TGG	23	0.55	CAG	1	5	82.19					1	0	0	0	5	3	8	1	0	0	0	1	0	1	Low_risk
CT154_00510_2151_S_210	1768	1790	CAGACCAATGCCTATCTGGACGG	CAGACCAATGCCTATCTGGA	CGG	23	0.5	CAG	1	1	82.19					1	0	0	0	1	1	2	1	0	0	0	0	0	0	Best
CT154_00510_2151_A_8	2007	2029	CGCACCATCCCATCTCCAGCCGG	CGCACCATCCCATCTCCAGC	CGG	23	0.65	CCA	1	5	94.14					1	0	0	0	2	3	5	1	0	0	0	0	0	0	Best
CT154_00510_2151_A_9	2006	2028	GCACCATCCCATCTCCAGCCGGG	GCACCATCCCATCTCCAGCC	GGG	23	0.65	CCA	1	4	94.14					1	0	0	0	2	3	5	1	0	0	0	0	0	0	Best
CT154_00510_2151_A_56	1689	1711	TGACCCATGCGGCCGTATCCGGG	TGACCCATGCGGCCGTATCC	GGG	23	0.65	CCA	1	5	79.36					1	0	0	0	2	1	3	1	0	0	0	0	0	0	Best
CT154_00510_2151_A_57	1685	1707	CCATGCGGCCGTATCCGGGATGG	CCATGCGGCCGTATCCGGGA	TGG	23	0.7	CCA	1	1	79.36					1	0	0	0	0	5	5	1	0	0	0	0	0	0	Best
CT154_00510_2151_A_68	1614	1636	TGTGCCAGCGTTCCGCATCCGGG	TGTGCCAGCGTTCCGCATCC	GGG	23	0.65	CCA	1	5	75.87					1	0	0	0	2	4	6	1	0	0	0	0	0	0	Best
CT154_00510_2151_A_103	1113	1135	GCCATGCCGGGGTGGAAAAACGG	GCCATGCCGGGGTGGAAAAA	CGG	23	0.6	CCA	1	2	52.72					1	0	0	1	2	3	6	1	0	0	0	0	0	0	Best
CT154_00510_2151_A_195	261	283	GCAGCCACGATGCCTGTGGCAGG	GCAGCCACGATGCCTGTGGC	AGG	23	0.7	CCA	1	5	12.97					1	0	0	0	1	2	3	1	0	0	0	0	0	0	Best
CT154_00510_2151_A_196	260	282	CAGCCACGATGCCTGTGGCAGGG	CAGCCACGATGCCTGTGGCA	GGG	23	0.65	CCA	1	4	12.97					1	0	1	0	2	5	8	1	0	0	0	0	1	1	Moderate_risk
CT154_00510_2151_A_197	257	279	CCACGATGCCTGTGGCAGGGCGG	CCACGATGCCTGTGGCAGGG	CGG	23	0.7	CCA	1	1	12.97					1	0	0	1	2	7	10	1	0	0	1	0	0	1	Low_risk
CT154_00510_2151_A_201	189	211	GCCGCCACCGTGCCTTGGACAGG	GCCGCCACCGTGCCTTGGAC	AGG	23	0.75	CCA	1	5	9.62					1	1	0	2	1	3	7	1	0	0	1	0	0	1	Moderate_risk
CT154_00510_2151_A_209	99	121	CCATCCATAGCGCCAGGACAAGG	CCATCCATAGCGCCAGGACA	AGG	23	0.6	CCA	0	-	-	CCA	1	5	5.44	1	0	0	0	1	3	4	1	0	0	0	0	0	0	Best
CT154_00510_2151_A_210	98	120	CATCCATAGCGCCAGGACAAGGG	CATCCATAGCGCCAGGACAA	GGG	23	0.55	CCA	1	4	5.44					1	0	0	0	0	2	2	1	0	0	0	0	0	0	Best
CT154_00515_348_S_2	15	37	CCTGCAGCCCGAGGACCGTCTGG	CCTGCAGCCCGAGGACCGTC	TGG	23	0.75	CAG	1	5	5.46					1	0	0	1	1	9	11	1	0	0	0	0	0	0	Best
CT154_00515_348_S_3	19	41	CAGCCCGAGGACCGTCTGGCCGG	CAGCCCGAGGACCGTCTGGC	CGG	23	0.75	CAG	1	1	5.46					1	0	0	0	8	8	16	1	0	0	0	0	0	0	Best
CT154_00515_348_S_9	75	97	CGGACAGGTGGCCGATGACCCGG	CGGACAGGTGGCCGATGACC	CGG	23	0.7	CAG	1	5	22.7					1	0	0	1	6	10	17	1	0	0	0	0	0	0	Best
CT154_00515_348_S_12	132	154	GCGCCAGATCGATACCCTGCTGG	GCGCCAGATCGATACCCTGC	TGG	23	0.65	CAG	1	5	39.08					1	0	0	1	5	15	21	1	0	0	0	0	0	0	Best
CT154_00515_348_A_3	294	316	TCCAGCGTGGATCGGCCAGACGG	TCCAGCGTGGATCGGCCAGA	CGG	23	0.65	CCA	1	2	90.52					1	0	0	0	0	0	0	1	0	0	0	0	0	0	Best
CT154_00515_348_A_4	293	315	CCAGCGTGGATCGGCCAGACGGG	CCAGCGTGGATCGGCCAGAC	GGG	23	0.7	CCA	1	1	90.52					1	0	0	0	0	0	0	1	0	0	0	0	0	0	Best
CT154_00515_348_A_13	234	256	CCAGCCAGGCATCCCACGCACGG	CCAGCCAGGCATCCCACGCA	CGG	23	0.7	CCA	0	-	-	CCA	1	5	72.41	1	0	0	0	26	7	33	1	0	0	0	0	0	0	Best
CT154_00515_348_A_14	224	246	ATCCCACGCACGGTTCATCGCGG	ATCCCACGCACGGTTCATCG	CGG	23	0.6	CCA	1	4	69.83					1	0	0	0	1	0	1	1	0	0	0	0	0	0	Best
CT154_00520_183_S_1	6	28	GCAGGTCGGCGGTGGCCAGATGG	GCAGGTCGGCGGTGGCCAGA	TGG	23	0.75	CAG	1	2	3.83					1	0	0	1	7	15	23	1	0	0	0	0	0	0	Best
CT154_00520_183_S_23	142	164	GGGCAGGTCTGTGCCGCCTCCGG	GGGCAGGTCTGTGCCGCCTC	CGG	23	0.75	CAG	1	4	79.23					1	0	0	0	2	6	8	1	0	0	0	0	0	0	Best
CT154_00520_183_S_24	145	167	CAGGTCTGTGCCGCCTCCGGCGG	CAGGTCTGTGCCGCCTCCGG	CGG	23	0.75	CAG	1	1	79.23					1	0	0	1	1	1	3	1	0	0	0	0	0	0	Best
CT154_00525_438_S_37	325	347	CAGGCGCAGGCCCTGCAGAACGG	CAGGCGCAGGCCCTGCAGAA	CGG	23	0.7	CAG	1	1	74.2					1	0	0	1	6	5	12	1	0	0	0	0	0	0	Best
CT154_00525_438_S_38	330	352	GCAGGCCCTGCAGAACGGTCAGG	GCAGGCCCTGCAGAACGGTC	AGG	23	0.7	CAG	1	2	75.57					1	0	0	0	7	18	25	1	0	0	0	0	0	0	Best
CT154_00525_438_A_33	171	193	CGCTCCAGGTCAACGTGTAGCGG	CGCTCCAGGTCAACGTGTAG	CGG	23	0.6	CCA	1	5	43.15					1	0	0	0	0	1	1	1	0	0	0	0	0	0	Best
CT154_00530_453_S_25	145	167	TTCCGAATCCACGGCGGTTCCGG	TTCCGAATCCACGGCGGTTC	CGG	23	0.6	CGA	1	4	32.67					1	0	0	0	1	1	2	1	0	0	0	0	0	0	Best
CT154_00530_453_S_26	146	168	TCCGAATCCACGGCGGTTCCGGG	TCCGAATCCACGGCGGTTCC	GGG	23	0.65	CGA	1	3	32.67					1	0	0	0	1	0	1	1	0	0	0	0	0	0	Best
CT154_00530_453_S_27	147	169	CCGAATCCACGGCGGTTCCGGGG	CCGAATCCACGGCGGTTCCG	GGG	23	0.7	CGA	1	2	32.67					1	0	0	0	0	1	1	1	0	0	0	0	0	0	Best
CT154_00530_453_S_40	255	277	CGTCCAGGGCGAGGCCACGATGG	CGTCCAGGGCGAGGCCACGA	TGG	23	0.75	CAG	1	5	57.17					1	0	0	1	4	9	14	1	0	0	0	0	0	0	Best
CT154_00530_453_S_41	256	278	GTCCAGGGCGAGGCCACGATGGG	GTCCAGGGCGAGGCCACGAT	GGG	23	0.7	CAG	1	4	57.17					1	0	0	1	2	9	12	1	0	0	0	0	1	1	Low_risk
CT154_00535_870_S_14	86	108	CGCAGGGGCGTGACCTGCTGTGG	CGCAGGGGCGTGACCTGCTG	TGG	23	0.75	CAG	1	3	10.11					1	0	0	4	3	6	13	1	0	0	0	1	0	1	Low_risk
CT154_00535_870_S_35	210	232	GACCCAGCACGGTTTCGCGCGGG	GACCCAGCACGGTTTCGCGC	GGG	23	0.7	CAG	1	5	24.6					1	0	0	0	6	2	8	1	0	0	0	1	0	1	Low_risk
CT154_00535_870_S_111	821	843	TCCAGCCGGGACAGGAATGGCGG	TCCAGCCGGGACAGGAATGG	CGG	23	0.65	CAG	1	3	94.6					1	0	0	0	1	4	5	1	0	0	0	0	0	0	Best
CT154_00535_870_S_112	822	844	CCAGCCGGGACAGGAATGGCGGG	CCAGCCGGGACAGGAATGGC	GGG	23	0.7	CAG	1	2	94.6					1	0	0	0	5	7	12	1	0	0	0	0	0	0	Best
CT154_00535_870_S_114	830	852	GACAGGAATGGCGGGCAGGCTGG	GACAGGAATGGCGGGCAGGC	TGG	23	0.7	CAG	1	3	95.63					1	0	0	4	3	16	23	1	0	0	0	1	1	2	Low_risk
CT154_00535_870_A_2	822	844	CCCGCCATTCCTGTCCCGGCTGG	CCCGCCATTCCTGTCCCGGC	TGG	23	0.75	CCA	1	5	96.55					1	0	0	0	2	12	14	1	0	0	0	0	0	0	Best
CT154_00535_870_A_14	738	760	CGTACCACGGCTCGATACACAGG	CGTACCACGGCTCGATACAC	AGG	23	0.6	CCA	1	5	86.9					1	0	0	0	0	1	1	1	0	0	0	0	0	0	Best
CT154_00535_870_A_20	670	692	TCCCATGTCAGCCGCAGCCCCGG	TCCCATGTCAGCCGCAGCCC	CGG	23	0.7	CCA	1	3	79.31					1	0	0	0	2	2	4	1	0	0	0	0	0	0	Best
CT154_00540_204_S_4	45	67	CCGCCAGCGCCTCATGGGTCTGG	CCGCCAGCGCCTCATGGGTC	TGG	23	0.75	CAG	1	5	24.02					1	0	0	0	2	10	12	1	0	0	0	0	0	0	Best
CT154_00540_204_S_5	48	70	CCAGCGCCTCATGGGTCTGGTGG	CCAGCGCCTCATGGGTCTGG	TGG	23	0.7	CAG	1	2	24.02					1	0	0	0	1	4	5	1	0	0	0	0	0	0	Best
CT154_00540_204_S_12	84	106	CAGGCAGGGGATGATGCTGCTGG	CAGGCAGGGGATGATGCTGC	TGG	23	0.65	CAG	0	-	-	CAG	1	5	43.14	1	0	0	0	3	9	12	1	0	0	0	0	0	0	Best
CT154_00540_204_A_1	168	190	CCCAGCCGCGCAATGCAAGCAGG	CCCAGCCGCGCAATGCAAGC	AGG	23	0.7	CCA	1	2	92.65					1	0	0	0	2	3	5	1	0	0	0	0	0	0	Best
CT154_00540_204_A_2	167	189	CCAGCCGCGCAATGCAAGCAGGG	CCAGCCGCGCAATGCAAGCA	GGG	23	0.65	CCA	1	1	92.65					1	0	0	0	2	1	3	1	0	0	0	0	0	0	Best
CT154_00545_615_S_23	243	265	GCAGCGGCCTGCCTATTACGTGG	GCAGCGGCCTGCCTATTACG	TGG	23	0.65	CAG	1	2	39.67					1	0	0	0	0	0	0	1	0	0	0	0	0	0	Best
CT154_00545_615_S_24	244	266	CAGCGGCCTGCCTATTACGTGGG	CAGCGGCCTGCCTATTACGT	GGG	23	0.6	CAG	1	1	39.67					1	0	0	0	0	0	0	1	0	0	0	0	0	0	Best
CT154_00545_615_S_41	438	460	GACGCAGGTTGACTGGTACAAGG	GACGCAGGTTGACTGGTACA	AGG	23	0.55	CAG	1	5	71.87					1	0	0	0	1	0	1	1	0	0	0	0	0	0	Best
CT154_00545_615_A_18	434	456	GTACCAGTCAACCTGCGTCATGG	GTACCAGTCAACCTGCGTCA	TGG	23	0.55	CCA	1	4	73.66					1	0	0	0	0	2	2	1	0	0	0	0	0	0	Best
CT154_00550_633_S_43	344	366	AACAGGGCAGGGGGCTGGGGCGG	AACAGGGCAGGGGGCTGGGG	CGG	23	0.75	CAG	1	3	54.66					1	0	0	1	2	9	12	1	0	0	0	0	0	0	Best
CT154_00550_633_A_23	371	393	CCATGTTGTCGTCTGCGGCATGG	CCATGTTGTCGTCTGCGGCA	TGG	23	0.6	CCA	1	1	62.09					1	0	0	0	1	2	3	1	0	0	0	0	0	0	Best
CT154_00555_606_S_75	567	589	CCGAGCGGATGCGGCAACGCCGG	CCGAGCGGATGCGGCAACGC	CGG	23	0.75	CGA	1	2	93.73					1	0	0	0	11	5	16	1	0	0	0	0	0	0	Best
CT154_00555_606_S_76	568	590	CGAGCGGATGCGGCAACGCCGGG	CGAGCGGATGCGGCAACGCC	GGG	23	0.75	CGA	1	1	93.73					1	0	0	0	3	3	6	1	0	0	0	0	0	0	Best
CT154_00555_606_A_39	93	115	CCCACTGGATATCGAGCCGATGG	CCCACTGGATATCGAGCCGA	TGG	23	0.6	CCA	1	2	18.81					1	0	0	0	2	6	8	1	0	0	0	0	0	0	Best
CT154_00555_606_A_40	92	114	CCACTGGATATCGAGCCGATGGG	CCACTGGATATCGAGCCGAT	GGG	23	0.55	CCA	1	1	18.81					1	0	0	0	1	3	4	1	0	0	0	0	0	0	Best
CT154_00565_1260_S_27	235	257	GCACAGGTGCTGCGCATTGGCGG	GCACAGGTGCTGCGCATTGG	CGG	23	0.65	CAG	1	4	18.89					1	0	0	0	1	6	7	1	0	0	0	0	1	1	Low_risk
CT154_00565_1260_S_28	236	258	CACAGGTGCTGCGCATTGGCGGG	CACAGGTGCTGCGCATTGGC	GGG	23	0.65	CAG	1	3	18.89					1	0	0	0	2	3	5	1	0	0	0	0	2	2	Low_risk
CT154_00565_1260_S_46	381	403	GGGACAGGCGCATTTCGATCCGG	GGGACAGGCGCATTTCGATC	CGG	23	0.6	CAG	1	5	30.56					1	0	0	0	4	2	6	1	0	0	0	0	0	0	Best
CT154_00565_1260_S_58	527	549	CGCAGCGCATGATCCTGCCCTGG	CGCAGCGCATGATCCTGCCC	TGG	23	0.7	CAG	1	3	41.98					1	0	0	1	5	2	8	1	0	0	0	0	0	0	Best
CT154_00565_1260_S_85	753	775	GGGCCGACGGGTGTTTGTGCTGG	GGGCCGACGGGTGTTTGTGC	TGG	23	0.7	CGA	1	5	60.08					1	0	0	0	0	1	1	1	0	0	0	0	0	0	Best
CT154_00565_1260_S_108	999	1021	CCAGCAGGTGGCGATGGTGCTGG	CCAGCAGGTGGCGATGGTGC	TGG	23	0.7	CAG	1	2	79.37	CAG	1	5	79.6	1	0	1	1	17	19	38	1	0	0	0	3	0	3	Moderate_risk
CT154_00565_1260_S_116	1095	1117	GCAGTTCGGCCTGCCCGAAGCGG	GCAGTTCGGCCTGCCCGAAG	CGG	23	0.7	CAG	1	2	86.98					1	0	0	0	9	10	19	1	0	0	0	2	0	2	Low_risk
CT154_00565_1260_S_117	1096	1118	CAGTTCGGCCTGCCCGAAGCGGG	CAGTTCGGCCTGCCCGAAGC	GGG	23	0.7	CAG	1	1	86.98					1	0	0	0	8	8	16	1	0	0	0	0	0	0	Best
CT154_00570_1221_S_66	841	863	GCGCAGGGCTTCGGCAGCCTTGG	GCGCAGGGCTTCGGCAGCCT	TGG	23	0.75	CAG	1	4	69.12					1	0	0	0	2	5	7	1	0	0	0	0	0	0	Best
CT154_00570_1221_S_88	1104	1126	CGGCCAGATGACCAAGGACCTGG	CGGCCAGATGACCAAGGACC	TGG	23	0.65	CAG	1	5	90.75					1	0	0	0	2	3	5	1	0	0	0	0	0	0	Best
CT154_00570_1221_S_95	1164	1186	CCAGCCCTTCCTGGACGTGCTGG	CCAGCCCTTCCTGGACGTGC	TGG	23	0.7	CAG	1	2	95.41					1	0	0	0	5	9	14	1	0	0	0	0	0	0	Best
CT154_00570_1221_A_23	983	1005	CCATGCGAAGATTGACGCGATGG	CCATGCGAAGATTGACGCGA	TGG	23	0.55	CCA	1	1	82.31					1	0	0	1	0	2	3	1	0	0	0	0	0	0	Best
CT154_00570_1221_A_96	352	374	GTCCAGTGCGGGACAAGGCGCGG	GTCCAGTGCGGGACAAGGCG	CGG	23	0.7	CCA	1	3	30.47					1	0	0	1	2	4	7	1	0	0	0	0	0	0	Best
CT154_00575_1626_S_12	120	142	CTTGCAGGGGATACTGCGCGCGG	CTTGCAGGGGATACTGCGCG	CGG	23	0.65	CAG	1	5	7.63					1	0	0	0	23	5	28	1	0	0	0	0	0	0	Best
CT154_00575_1626_S_55	469	491	CAAAGCCTGCCGCCCACGCGCGG	CAAAGCCTGCCGCCCACGCG	CGG	23	0.75	CAA	1	1	28.84					1	0	0	1	4	5	10	1	0	0	0	1	0	1	Low_risk
CT154_00575_1626_S_73	664	686	CAGGTGGTGGTACTGGTCATTGG	CAGGTGGTGGTACTGGTCAT	TGG	23	0.55	CAG	1	1	40.84					1	0	0	1	4	3	8	1	0	0	0	0	0	0	Best
CT154_00575_1626_S_122	1219	1241	CAGGCAGGCCTTGCCGCCCATGG	CAGGCAGGCCTTGCCGCCCA	TGG	23	0.75	CAG	1	1	74.97	CAG	0	-	-	1	0	0	1	8	14	23	1	0	0	0	0	1	1	Low_risk
CT154_00575_1626_A_115	525	547	ATGGCCAGGCCCGGTCAAAGCGG	ATGGCCAGGCCCGGTCAAAG	CGG	23	0.65	CCA	1	5	33.39					1	0	0	0	1	6	7	1	0	0	0	0	0	0	Best
CT154_00575_1626_A_116	524	546	TGGCCAGGCCCGGTCAAAGCGGG	TGGCCAGGCCCGGTCAAAGC	GGG	23	0.7	CCA	1	4	33.39					1	0	0	0	3	3	6	1	0	0	0	0	0	0	Best
CT154_00575_1626_A_138	309	331	TCCACGCGCACAGATAGGGCAGG	TCCACGCGCACAGATAGGGC	AGG	23	0.65	CCA	1	2	20.3					1	0	0	1	1	2	4	1	0	0	0	0	0	0	Best
CT154_00575_1626_A_145	235	257	AGCCACAGCGGATAGCCCGGCGG	AGCCACAGCGGATAGCCCGG	CGG	23	0.7	CCA	1	3	15.68					1	0	0	0	1	9	10	1	0	0	0	0	0	0	Best
CT154_00575_1626_A_160	45	67	CGGGCCAGATGCGGGTGCACAGG	CGGGCCAGATGCGGGTGCAC	AGG	23	0.75	CCA	1	5	3.87					1	0	0	0	5	7	12	1	0	0	0	0	0	0	Best
CT154_00580_396_S_23	312	334	TATCCAGCTGTACAAGAACCTGG	TATCCAGCTGTACAAGAACC	TGG	23	0.45	CAG	1	5	79.8					1	0	0	0	0	2	2	1	0	0	0	0	0	0	Best
CT154_00580_396_A_17	230	252	CCAGGCGGGCTGCAGGACCAGGG	CCAGGCGGGCTGCAGGACCA	GGG	23	0.75	CCA	1	1	63.64					1	0	0	0	5	9	14	1	0	0	0	0	0	0	Best
CT154_00585_624_S_28	179	201	CCCAAGCCCGCATCGGTGGCCGG	CCCAAGCCCGCATCGGTGGC	CGG	23	0.75	CAA	1	3	29.01					1	0	0	1	2	1	4	1	0	0	1	0	0	1	Low_risk
CT154_00585_624_S_47	393	415	GCAGGCCCTTTCCCATGCGCTGG	GCAGGCCCTTTCCCATGCGC	TGG	23	0.7	CAG	1	2	63.14					1	0	0	1	10	10	21	1	0	0	0	0	0	0	Best
CT154_00585_624_S_48	394	416	CAGGCCCTTTCCCATGCGCTGGG	CAGGCCCTTTCCCATGCGCT	GGG	23	0.65	CAG	1	1	63.14					1	0	0	0	3	4	7	1	0	0	0	0	0	0	Best
CT154_00585_624_A_59	147	169	GCCAGCGCCGGGCAATGTCATGG	GCCAGCGCCGGGCAATGTCA	TGG	23	0.7	CCA	1	2	26.92					1	0	0	0	3	9	12	1	0	0	0	0	0	0	Best
CT154_00590_1053_S_33	208	230	TGGCAGCGGATGGGCCAGCATGG	TGGCAGCGGATGGGCCAGCA	TGG	23	0.7	CAG	1	4	20.04					1	0	0	2	4	5	11	1	0	0	1	0	0	1	Low_risk
CT154_00590_1053_S_80	492	514	GGTGCAGCCGAACAGTTACGGGG	GGTGCAGCCGAACAGTTACG	GGG	23	0.6	CAG	1	5	47.1					1	0	0	0	1	1	2	1	0	0	0	0	0	0	Best
CT154_00590_1053_S_81	495	517	GCAGCCGAACAGTTACGGGGTGG	GCAGCCGAACAGTTACGGGG	TGG	23	0.65	CAG	1	2	47.1					1	0	0	0	2	0	2	1	0	0	0	0	0	0	Best
CT154_00590_1053_S_103	658	680	CAGGTTCCCGCAGGGTCCCATGG	CAGGTTCCCGCAGGGTCCCA	TGG	23	0.7	CAG	1	1	62.49					1	0	0	0	0	1	1	1	0	0	0	0	0	0	Best
CT154_00590_1053_S_132	875	897	TACAGCAGGTCGCGGCCGCCCGG	TACAGCAGGTCGCGGCCGCC	CGG	23	0.75	CAG	1	3	83.29					1	0	0	1	5	5	11	1	0	0	0	0	0	0	Best
CT154_00590_1053_A_42	588	610	GCCATGCATGGCCCATATGCCGG	GCCATGCATGGCCCATATGC	CGG	23	0.6	CCA	1	2	57.83					1	0	0	0	3	4	7	1	0	0	0	0	0	0	Best
CT154_00590_1053_A_43	587	609	CCATGCATGGCCCATATGCCGGG	CCATGCATGGCCCATATGCC	GGG	23	0.6	CCA	1	1	57.83					1	0	0	0	1	3	4	1	0	0	0	0	0	0	Best
CT154_00590_1053_A_57	382	404	CGCCAGCCATGACGCAGCAGCGG	CGCCAGCCATGACGCAGCAG	CGG	23	0.7	CCA	1	3	38.18					1	0	0	1	2	5	8	1	0	0	0	0	0	0	Best
CT154_00590_1053_A_62	327	349	CCAGCCACAACAGGCCCGTGGGG	CCAGCCACAACAGGCCCGTG	GGG	23	0.7	CCA	0	-	-	CCA	1	5	32.76	1	0	0	0	2	3	5	1	0	0	0	0	0	0	Best
CT154_00590_1053_A_63	324	346	GCCACAACAGGCCCGTGGGGCGG	GCCACAACAGGCCCGTGGGG	CGG	23	0.75	CCA	1	2	32.76					1	0	0	0	0	5	5	1	0	0	0	0	0	0	Best
CT154_00595_186_S_9	80	102	GCCAGGACGCCGTGGCGATCCGG	GCCAGGACGCCGTGGCGATC	CGG	23	0.75	CAG	1	3	44.09					1	0	0	1	2	2	5	1	0	0	0	0	0	0	Best
CT154_00595_186_S_10	81	103	CCAGGACGCCGTGGCGATCCGGG	CCAGGACGCCGTGGCGATCC	GGG	23	0.75	CAG	1	2	44.09					1	0	0	0	1	7	8	1	0	0	0	0	0	0	Best
CT154_00600_333_A_10	164	186	CCATATGGCATAGGCCACCCCGG	CCATATGGCATAGGCCACCC	CGG	23	0.6	CCA	1	1	55.86					1	0	0	0	0	4	4	1	0	0	0	0	0	0	Best
CT154_00615_477_A_18	321	343	CGGACCATGTGGCATAGGACAGG	CGGACCATGTGGCATAGGAC	AGG	23	0.6	CCA	1	5	71.07					1	0	0	0	0	4	4	1	0	0	0	0	0	0	Best
CT154_00615_477_A_19	320	342	GGACCATGTGGCATAGGACAGGG	GGACCATGTGGCATAGGACA	GGG	23	0.55	CCA	1	4	71.07					1	0	0	0	0	3	3	1	0	0	0	0	0	0	Best
CT154_00620_945_S_33	312	334	TGGCCAGAAATGGGACACCGCGG	TGGCCAGAAATGGGACACCG	CGG	23	0.6	CAG	1	5	33.44					1	0	0	0	0	0	0	1	0	0	0	0	0	0	Best
CT154_00620_945_S_34	313	335	GGCCAGAAATGGGACACCGCGGG	GGCCAGAAATGGGACACCGC	GGG	23	0.65	CAG	1	4	33.44					1	0	0	0	1	1	2	1	0	0	0	0	0	0	Best
CT154_00620_945_S_35	316	338	CAGAAATGGGACACCGCGGGCGG	CAGAAATGGGACACCGCGGG	CGG	23	0.65	CAG	1	1	33.44					1	0	0	0	0	0	0	1	0	0	0	0	0	0	Best
CT154_00620_945_S_56	472	494	GCGCAATACGCAAAGGCCCATGG	GCGCAATACGCAAAGGCCCA	TGG	23	0.6	CAA	1	4	50.26					1	0	0	0	0	0	0	1	0	0	0	0	0	0	Best
CT154_00620_945_S_68	585	607	TACCCAGCACGGGCGCAGGCTGG	TACCCAGCACGGGCGCAGGC	TGG	23	0.75	CAG	1	5	62.33					1	0	0	0	3	6	9	1	0	0	0	1	0	1	Low_risk
CT154_00620_945_S_92	827	849	ATCAGGATGACCGGCGCCAGTGG	ATCAGGATGACCGGCGCCAG	TGG	23	0.65	CAG	1	3	87.72					1	0	0	3	2	2	7	1	0	0	1	0	0	1	Low_risk
CT154_00620_945_S_93	841	863	CGCCAGTGGCAGCTTGTATCAGG	CGCCAGTGGCAGCTTGTATC	AGG	23	0.6	CAG	1	4	89.31					1	0	0	0	0	1	1	1	0	0	0	0	0	0	Best
CT154_00620_945_S_94	850	872	CAGCTTGTATCAGGCTCCAGCGG	CAGCTTGTATCAGGCTCCAG	CGG	23	0.55	CAG	1	1	89.95					1	0	0	0	0	0	0	1	0	0	0	0	0	0	Best
CT154_00620_945_A_82	302	324	CCATTTCTGGCCATCAAGAAAGG	CCATTTCTGGCCATCAAGAA	AGG	23	0.45	CCA	1	1	34.29					1	0	0	0	1	0	1	1	0	0	0	0	0	0	Best
CT154_00620_945_A_104	87	109	TCCAGTCAGGATCGGCCGCGCGG	TCCAGTCAGGATCGGCCGCG	CGG	23	0.7	CCA	1	2	11.43					1	0	0	0	2	0	2	1	0	0	0	0	0	0	Best
CT154_00620_945_A_105	86	108	CCAGTCAGGATCGGCCGCGCGGG	CCAGTCAGGATCGGCCGCGC	GGG	23	0.75	CCA	1	1	11.43					1	0	0	0	3	7	10	1	0	0	0	1	0	1	Low_risk
CT154_00625_579_S_47	522	544	AACCCAGCACTTTGCCGATCTGG	AACCCAGCACTTTGCCGATC	TGG	23	0.55	CAG	1	5	90.85					1	0	0	0	1	4	5	1	0	0	0	0	0	0	Best
CT154_00625_579_S_48	523	545	ACCCAGCACTTTGCCGATCTGGG	ACCCAGCACTTTGCCGATCT	GGG	23	0.55	CAG	1	4	90.85					1	0	0	0	2	7	9	1	0	0	0	0	0	0	Best
CT154_00625_579_S_49	524	546	CCCAGCACTTTGCCGATCTGGGG	CCCAGCACTTTGCCGATCTG	GGG	23	0.6	CAG	1	3	90.85					1	0	0	1	2	2	5	1	0	0	0	1	0	1	Low_risk
CT154_00630_525_S_15	147	169	GACGCAGGCGGCCCGGTATGTGG	GACGCAGGCGGCCCGGTATG	TGG	23	0.75	CAG	1	5	28.76					1	0	0	0	2	2	4	1	0	0	0	0	0	0	Best
CT154_00630_525_S_16	148	170	ACGCAGGCGGCCCGGTATGTGGG	ACGCAGGCGGCCCGGTATGT	GGG	23	0.7	CAG	1	4	28.76					1	0	0	0	0	5	5	1	0	0	0	0	0	0	Best
CT154_00630_525_S_44	331	353	CAGCAGATCTGTGGCGACACCGG	CAGCAGATCTGTGGCGACAC	CGG	23	0.6	CAG	1	1	63.05	CAG	1	4	63.62	1	0	0	0	2	2	4	1	0	0	0	0	0	0	Best
CT154_00630_525_S_48	364	386	CAGTGCCGGGCCGAGGTCAGCGG	CAGTGCCGGGCCGAGGTCAG	CGG	23	0.75	CAG	1	1	69.33					1	0	0	0	1	1	2	1	0	0	0	0	0	0	Best
CT154_00630_525_A_28	252	274	TCCAGTCCACCTGGCCCGGCAGG	TCCAGTCCACCTGGCCCGGC	AGG	23	0.75	CCA	1	2	52					1	0	0	0	4	12	16	1	0	0	0	2	0	2	Low_risk
CT154_00640_1401_S_99	718	740	CAGCAGCGGCCGGTCAGCATTGG	CAGCAGCGGCCGGTCAGCAT	TGG	23	0.7	CAG	1	1	51.25	CAG	1	4	51.46	1	0	0	1	4	1	6	1	0	0	0	0	0	0	Best
CT154_00640_1401_S_149	1006	1028	GCGCAGGTGCTGGTGGGCAGCGG	GCGCAGGTGCTGGTGGGCAG	CGG	23	0.75	CAG	1	4	72.02					1	0	0	3	8	17	28	1	0	0	0	1	1	2	Low_risk
CT154_00640_1401_S_150	1007	1029	CGCAGGTGCTGGTGGGCAGCGGG	CGCAGGTGCTGGTGGGCAGC	GGG	23	0.75	CAG	1	3	72.02					1	0	0	0	6	10	16	1	0	0	0	1	0	1	Low_risk
CT154_00640_1401_S_151	1008	1030	GCAGGTGCTGGTGGGCAGCGGGG	GCAGGTGCTGGTGGGCAGCG	GGG	23	0.75	CAG	1	2	72.02					1	0	0	0	8	14	22	1	0	0	0	0	0	0	Best
CT154_00640_1401_S_175	1194	1216	CCAGACGCATCTTGCACTGATGG	CCAGACGCATCTTGCACTGA	TGG	23	0.55	CAG	1	2	85.3					1	0	0	0	0	0	0	1	0	0	0	0	0	0	Best
CT154_00640_1401_A_2	1364	1386	GGCCCACAGCGTGGCCACACCGG	GGCCCACAGCGTGGCCACAC	CGG	23	0.75	CCA	1	4	98.72					1	0	0	0	5	5	10	1	0	0	0	0	0	0	Best
CT154_00645_2544_S_24	249	271	GCAGATGCCGGTGCCCGATGTGG	GCAGATGCCGGTGCCCGATG	TGG	23	0.7	CAG	1	2	9.83					1	0	0	0	3	15	18	1	0	0	0	1	0	1	Low_risk
CT154_00645_2544_S_25	250	272	CAGATGCCGGTGCCCGATGTGGG	CAGATGCCGGTGCCCGATGT	GGG	23	0.65	CAG	1	1	9.83					1	0	0	0	5	9	14	1	0	0	0	0	0	0	Best
CT154_00645_2544_S_31	303	325	ACTCCAGCAGCAGCGCGGCACGG	ACTCCAGCAGCAGCGCGGCA	CGG	23	0.7	CAG	1	5	12.07					1	0	1	3	2	12	18	1	0	0	0	0	0	0	Moderate_risk
CT154_00645_2544_S_32	304	326	CTCCAGCAGCAGCGCGGCACGGG	CTCCAGCAGCAGCGCGGCAC	GGG	23	0.75	CAG	1	4	12.07					1	0	2	0	11	16	29	1	0	0	0	0	0	0	Moderate_risk
CT154_00645_2544_S_33	309	331	GCAGCAGCGCGGCACGGGTACGG	GCAGCAGCGCGGCACGGGTA	CGG	23	0.75	CAG	1	2	12.19	CAG	1	5	12.3	1	0	0	0	8	5	13	1	0	0	0	1	1	2	Low_risk
CT154_00645_2544_S_34	310	332	CAGCAGCGCGGCACGGGTACGGG	CAGCAGCGCGGCACGGGTAC	GGG	23	0.75	CAG	1	1	12.19	CAG	1	4	12.3	1	0	0	0	6	7	13	1	0	0	0	0	1	1	Low_risk
CT154_00645_2544_S_79	821	843	CCCAGAGTGCGGCCATGCGCAGG	CCCAGAGTGCGGCCATGCGC	AGG	23	0.75	CAG	1	3	32.35					1	0	0	0	5	4	9	1	0	0	0	0	0	0	Best
CT154_00645_2544_S_97	1026	1048	ACCGCAGGCAGGCGATGCCACGG	ACCGCAGGCAGGCGATGCCA	CGG	23	0.7	CAG	1	5	40.49					1	0	0	0	2	6	8	1	0	0	0	0	0	0	Best
CT154_00645_2544_S_117	1189	1211	CAGATCCGCTCCAGCCTGTTTGG	CAGATCCGCTCCAGCCTGTT	TGG	23	0.6	CAG	1	1	46.74					1	0	0	1	3	2	6	1	0	0	0	0	0	0	Best
CT154_00645_2544_S_172	1632	1654	CAGCCAGGCGCTACCCGTGCTGG	CAGCCAGGCGCTACCCGTGC	TGG	23	0.75	CAG	0	-	-	CAG	1	5	64.31	1	0	0	0	5	13	18	1	0	0	0	0	0	0	Best
CT154_00645_2544_S_179	1671	1693	GCAGAAACTGGCGGCGGACCCGG	GCAGAAACTGGCGGCGGACC	CGG	23	0.7	CAG	1	2	65.72					1	0	0	0	4	4	8	1	0	0	0	0	0	0	Best
CT154_00645_2544_S_226	2190	2212	GCAGCCCGCCACCGAACTGTCGG	GCAGCCCGCCACCGAACTGT	CGG	23	0.7	CAG	1	2	86.12					1	0	0	0	3	6	9	1	0	0	0	0	0	0	Best
CT154_00645_2544_S_227	2191	2213	CAGCCCGCCACCGAACTGTCGGG	CAGCCCGCCACCGAACTGTC	GGG	23	0.7	CAG	1	1	86.12					1	0	0	0	4	5	9	1	0	0	0	0	0	0	Best
CT154_00645_2544_S_239	2331	2353	GCAGATACACCTGCAATCGCTGG	GCAGATACACCTGCAATCGC	TGG	23	0.55	CAG	1	2	91.67					1	0	0	0	1	2	3	1	0	0	0	0	0	0	Best
CT154_00645_2544_S_240	2340	2362	CCTGCAATCGCTGGTCGATGCGG	CCTGCAATCGCTGGTCGATG	CGG	23	0.6	CAA	1	5	92.14					1	0	0	0	0	8	8	1	0	0	0	0	1	1	Low_risk
CT154_00645_2544_S_241	2341	2363	CTGCAATCGCTGGTCGATGCGGG	CTGCAATCGCTGGTCGATGC	GGG	23	0.6	CAA	1	4	92.14					1	0	1	0	4	3	8	1	0	0	0	0	1	1	Moderate_risk
CT154_00645_2544_S_242	2342	2364	TGCAATCGCTGGTCGATGCGGGG	TGCAATCGCTGGTCGATGCG	GGG	23	0.6	CAA	1	3	92.14					1	0	0	2	3	2	7	1	0	0	0	1	0	1	Low_risk
CT154_00645_2544_A_93	1524	1546	TGTTCCACGTCACCCCCGCAAGG	TGTTCCACGTCACCCCCGCA	AGG	23	0.65	CCA	1	5	60.61					1	0	0	0	0	0	0	1	0	0	0	0	0	0	Best
CT154_00645_2544_A_96	1500	1522	TCAGCCACCCCGTGGGTGCGCGG	TCAGCCACCCCGTGGGTGCG	CGG	23	0.75	CCA	1	5	59.67					1	0	0	0	0	4	4	1	0	0	0	0	0	0	Best
CT154_00645_2544_A_122	1338	1360	TCCAGTCGGCCCGGCGGATCAGG	TCCAGTCGGCCCGGCGGATC	AGG	23	0.75	CCA	1	2	53.42					1	0	0	1	4	9	14	1	0	0	0	0	0	0	Best
CT154_00645_2544_A_199	649	671	ATCCAGTCGCGGGTTTCCTGTGG	ATCCAGTCGCGGGTTTCCTG	TGG	23	0.6	CCA	1	3	26.3					1	0	0	0	0	0	0	1	0	0	0	0	0	0	Best
CT154_00645_2544_A_209	560	582	CTGCCATGCGGTAGGCCAGGCGG	CTGCCATGCGGTAGGCCAGG	CGG	23	0.7	CCA	1	4	22.76					1	0	0	0	1	8	9	1	0	0	0	0	0	0	Best
CT154_00650_183_A_8	49	71	GGCCATGCAAAATGATCTGGCGG	GGCCATGCAAAATGATCTGG	CGG	23	0.5	CCA	1	3	37.7					1	0	0	0	2	2	4	1	0	0	0	0	0	0	Best
CT154_00655_483_S_35	276	298	TGTGCAGGGGCAGGACGACCCGG	TGTGCAGGGGCAGGACGACC	CGG	23	0.7	CAG	1	5	57.97					1	0	0	1	5	6	12	1	0	0	0	0	0	0	Best
CT154_00655_483_S_39	324	346	GCAGAAGATCAGTTTCAACGAGG	GCAGAAGATCAGTTTCAACG	AGG	23	0.45	CAG	1	2	67.29					1	0	0	0	2	0	2	1	0	0	0	0	0	0	Best
CT154_00660_231_S_3	12	34	AACGCAGGCCATGCTGGGTCAGG	AACGCAGGCCATGCTGGGTC	AGG	23	0.65	CAG	1	5	6.93					1	0	0	1	1	5	7	1	0	0	0	0	0	0	Best
CT154_00660_231_S_5	28	50	GGTCAGGACGTGATTGCGGCCGG	GGTCAGGACGTGATTGCGGC	CGG	23	0.65	CAG	1	4	13.42					1	0	0	0	0	3	3	1	0	0	0	0	0	0	Best
CT154_00660_231_S_16	99	121	CCAGATTACGGTGGATGGCCCGG	CCAGATTACGGTGGATGGCC	CGG	23	0.6	CAG	1	2	43.29					1	0	0	0	1	2	3	1	0	0	0	0	0	0	Best
CT154_00660_231_S_24	204	226	CGTGCAGTCCTACACCCCGCCGG	CGTGCAGTCCTACACCCCGC	CGG	23	0.7	CAG	1	5	90.04					1	0	0	1	4	6	11	1	0	0	0	0	0	0	Best
CT154_00660_231_A_6	131	153	CCATGAGAGGGGAACATTGAAGG	CCATGAGAGGGGAACATTGA	AGG	23	0.5	CCA	1	1	66.23					1	0	0	0	1	0	1	1	0	0	0	0	0	0	Best
CT154_00665_717_S_52	484	506	CAGGTTGTTCCCATGCCATCCGG	CAGGTTGTTCCCATGCCATC	CGG	23	0.55	CAG	1	1	67.5					1	0	0	0	2	2	4	1	0	0	0	0	0	0	Best
CT154_00665_717_A_5	616	638	TGCCACCATTCCTCGGCCAGCGG	TGCCACCATTCCTCGGCCAG	CGG	23	0.65	CCA	1	3	88.7					1	0	0	0	0	3	3	1	0	0	0	0	0	0	Best
CT154_00680_510_S_10	82	104	CAGGGGGGCGACCACCCCTTTGG	CAGGGGGGCGACCACCCCTT	TGG	23	0.75	CAG	1	1	16.08					1	0	0	0	1	5	6	1	0	0	0	0	0	0	Best
CT154_00680_510_S_20	141	163	GGAACAGGGTAATGGCTATACGG	GGAACAGGGTAATGGCTATA	CGG	23	0.45	CAG	1	5	28.43					1	0	0	0	0	3	3	1	0	0	0	0	0	0	Best
CT154_00680_510_S_21	144	166	ACAGGGTAATGGCTATACGGCGG	ACAGGGTAATGGCTATACGG	CGG	23	0.5	CAG	1	2	28.43					1	0	0	0	1	1	2	1	0	0	0	0	0	0	Best
CT154_00680_510_S_43	333	355	CCAGAGCGAACACGACCTCAAGG	CCAGAGCGAACACGACCTCA	AGG	23	0.6	CAG	1	2	65.49					1	0	0	0	1	2	3	1	0	0	0	0	0	0	Best
CT154_00680_510_S_52	424	446	CAGCGCAGGGTGGCCGTCATCGG	CAGCGCAGGGTGGCCGTCAT	CGG	23	0.7	CAG	1	1	83.14					1	0	0	0	2	4	6	1	0	0	0	0	0	0	Best
CT154_00680_510_S_57	478	500	CAACGTAGCTTCTGGGCCGAAGG	CAACGTAGCTTCTGGGCCGA	AGG	23	0.6	CAA	1	1	93.73					1	0	0	0	1	1	2	1	0	0	0	0	0	0	Best
CT154_00685_531_S_2	3	25	GGCCCGAACCACTCCGCCATGGG	GGCCCGAACCACTCCGCCAT	GGG	23	0.7	CGA	1	5	1.32					1	0	0	0	0	2	2	1	0	0	0	0	0	0	Best
CT154_00685_531_S_3	4	26	GCCCGAACCACTCCGCCATGGGG	GCCCGAACCACTCCGCCATG	GGG	23	0.7	CGA	1	4	1.32					1	0	0	0	4	2	6	1	0	0	0	1	0	1	Low_risk
CT154_00685_531_S_4	5	27	CCCGAACCACTCCGCCATGGGGG	CCCGAACCACTCCGCCATGG	GGG	23	0.7	CGA	1	3	1.32					1	0	0	2	1	1	4	1	0	0	0	0	0	0	Best
CT154_00685_531_S_5	90	112	CGCACAGACACCACCATCACAGG	CGCACAGACACCACCATCAC	AGG	23	0.6	CAG	1	5	17.7					1	0	0	0	0	0	0	1	0	0	0	0	0	0	Best
CT154_00685_531_A_12	365	387	GAACCATGCGGCAATGATGGTGG	GAACCATGCGGCAATGATGG	TGG	23	0.55	CCA	1	4	72.32					1	0	0	0	2	4	6	1	0	0	0	0	1	1	Low_risk
CT154_00685_531_A_53	6	28	TCCCCCATGGCGGAGTGGTTCGG	TCCCCCATGGCGGAGTGGTT	CGG	23	0.65	CCA	1	5	4.52					1	0	0	1	0	3	4	1	0	0	0	0	0	0	Best
CT154_00685_531_A_54	5	27	CCCCCATGGCGGAGTGGTTCGGG	CCCCCATGGCGGAGTGGTTC	GGG	23	0.7	CCA	1	4	4.52					1	0	0	1	2	2	5	1	0	0	0	0	0	0	Best
CT154_00690_228_S_8	49	71	GGTCAGATCGTGCGTGAGATCGG	GGTCAGATCGTGCGTGAGAT	CGG	23	0.55	CAG	1	4	22.81					1	0	0	0	0	3	3	1	0	0	0	0	0	0	Best
CT154_00690_228_S_9	50	72	GTCAGATCGTGCGTGAGATCGGG	GTCAGATCGTGCGTGAGATC	GGG	23	0.55	CAG	1	3	22.81					1	0	0	0	2	1	3	1	0	0	0	0	0	0	Best
CT154_00690_228_S_26	183	205	CCAGACCGCCCCCGAAGGCACGG	CCAGACCGCCCCCGAAGGCA	CGG	23	0.75	CAG	1	2	80.7					1	0	0	1	6	11	18	1	0	0	1	0	0	1	Low_risk
CT154_00695_951_S_19	195	217	CAACCAGTTCGTCCACAAGGGGG	CAACCAGTTCGTCCACAAGG	GGG	23	0.55	CAA	0	-	-	CAG	1	5	20.93	1	0	0	0	1	0	1	1	0	0	0	0	0	0	Best
CT154_00695_951_S_32	333	355	GCAGAAGATTTCGGGCGTTGCGG	GCAGAAGATTTCGGGCGTTG	CGG	23	0.55	CAG	1	2	35.12					1	0	0	0	0	4	4	1	0	0	0	0	0	0	Best
CT154_00695_951_S_39	397	419	CAGGCGGAAGCCCAGTATGCCGG	CAGGCGGAAGCCCAGTATGC	CGG	23	0.65	CAG	1	1	41.75					1	0	0	0	1	5	6	1	0	0	0	0	0	0	Best
CT154_00695_951_S_42	405	427	AGCCCAGTATGCCGGGGCGCTGG	AGCCCAGTATGCCGGGGCGC	TGG	23	0.75	CAG	1	5	43.01					1	0	0	0	2	7	9	1	0	0	0	0	0	0	Best
CT154_00695_951_S_44	435	457	GAAGCAGGCACGCATCAACCTGG	GAAGCAGGCACGCATCAACC	TGG	23	0.6	CAG	1	5	46.16					1	0	0	1	1	3	5	1	0	0	0	1	0	1	Low_risk
CT154_00695_951_S_73	723	745	CATTCAGGGCCTGCCGGCGGTGG	CATTCAGGGCCTGCCGGCGG	TGG	23	0.75	CAG	1	5	76.45					1	0	0	1	11	19	31	1	0	0	0	0	0	0	Best
CT154_00695_951_A_67	65	87	CCACAGCACGATGGCCACGATGG	CCACAGCACGATGGCCACGA	TGG	23	0.65	CCA	1	1	9.15					1	0	0	0	6	12	18	1	0	0	0	0	0	0	Best
CT154_00700_195_S_1	3	25	GCGGCAGGTCGTGGATGTGGAGG	GCGGCAGGTCGTGGATGTGG	AGG	23	0.7	CAG	1	5	3.59					1	0	0	0	8	6	14	1	0	0	0	0	0	0	Best
CT154_00700_195_S_2	4	26	CGGCAGGTCGTGGATGTGGAGGG	CGGCAGGTCGTGGATGTGGA	GGG	23	0.65	CAG	1	4	3.59					1	0	0	0	6	4	10	1	0	0	0	0	0	0	Best
CT154_00700_195_A_6	111	133	GGTTCCACACGAACCGCCACAGG	GGTTCCACACGAACCGCCAC	AGG	23	0.65	CCA	1	5	66.15					1	0	0	0	0	0	0	1	0	0	0	0	0	0	Best
CT154_00705_2064_S_17	153	175	GCAGCTCGACAATCCGCTGCTGG	GCAGCTCGACAATCCGCTGC	TGG	23	0.65	CAG	1	2	7.46					1	0	0	1	2	8	11	1	0	0	0	0	0	0	Best
CT154_00705_2064_S_40	300	322	CCAGCAGCGCGGGCCATTCCTGG	CCAGCAGCGCGGGCCATTCC	TGG	23	0.75	CAG	1	2	14.58	CAG	1	5	14.73	1	0	0	0	2	5	7	1	0	0	0	0	0	0	Best
CT154_00705_2064_S_41	301	323	CAGCAGCGCGGGCCATTCCTGGG	CAGCAGCGCGGGCCATTCCT	GGG	23	0.7	CAG	1	1	14.58	CAG	1	4	14.73	1	0	0	0	2	5	7	1	0	0	0	0	0	0	Best
CT154_00705_2064_S_42	304	326	CAGCGCGGGCCATTCCTGGGCGG	CAGCGCGGGCCATTCCTGGG	CGG	23	0.75	CAG	1	1	14.73					1	0	0	0	2	10	12	1	0	0	0	0	0	0	Best
CT154_00705_2064_S_77	615	637	CCTCCAGCACGGGCAGGACAGGG	CCTCCAGCACGGGCAGGACA	GGG	23	0.7	CAG	1	5	29.99					1	0	0	5	9	15	29	1	0	0	0	1	0	1	Low_risk
CT154_00705_2064_S_78	616	638	CTCCAGCACGGGCAGGACAGGGG	CTCCAGCACGGGCAGGACAG	GGG	23	0.7	CAG	1	4	29.99					1	0	0	0	5	8	13	1	0	0	0	0	0	0	Best
CT154_00705_2064_S_80	627	649	GCAGGACAGGGGAGCGCAGGCGG	GCAGGACAGGGGAGCGCAGG	CGG	23	0.75	CAG	1	2	30.43					1	0	0	0	3	8	11	1	0	0	0	0	0	0	Best
CT154_00705_2064_S_82	639	661	AGCGCAGGCGGATATCCGGCTGG	AGCGCAGGCGGATATCCGGC	TGG	23	0.7	CAG	1	5	31.15					1	0	0	1	2	12	15	1	0	0	0	0	0	0	Best
CT154_00705_2064_S_83	640	662	GCGCAGGCGGATATCCGGCTGGG	GCGCAGGCGGATATCCGGCT	GGG	23	0.7	CAG	1	4	31.15					1	0	0	0	2	6	8	1	0	0	0	0	0	0	Best
CT154_00705_2064_S_122	1014	1036	GGGGCAGGACATGCTGGCCGAGG	GGGGCAGGACATGCTGGCCG	AGG	23	0.75	CAG	1	5	49.32					1	0	0	3	9	15	27	1	0	0	0	0	0	0	Best
CT154_00705_2064_S_123	1015	1037	GGGCAGGACATGCTGGCCGAGGG	GGGCAGGACATGCTGGCCGA	GGG	23	0.7	CAG	1	4	49.32					1	0	0	0	9	9	18	1	0	0	0	0	0	0	Best
CT154_00705_2064_S_124	1056	1078	CAGCCAGACCATCAATATTGCGG	CAGCCAGACCATCAATATTG	CGG	23	0.45	CAG	0	-	-	CAG	1	5	51.36	1	0	0	0	0	3	3	1	0	0	0	0	0	0	Best
CT154_00705_2064_S_125	1077	1099	GGTCCAGCCCAATTACATGCTGG	GGTCCAGCCCAATTACATGC	TGG	23	0.55	CAG	1	5	52.37					1	0	0	0	3	5	8	1	0	0	0	0	0	0	Best
CT154_00705_2064_S_172	1461	1483	CCACCAGAGCTACAACCCGACGG	CCACCAGAGCTACAACCCGA	CGG	23	0.6	CAG	1	5	70.98					1	0	0	0	0	1	1	1	0	0	0	0	0	0	Best
CT154_00705_2064_S_184	1569	1591	CCGGCAGCGGTTCTGGATGGGGG	CCGGCAGCGGTTCTGGATGG	GGG	23	0.7	CAG	1	5	76.21					1	0	0	1	4	7	12	1	0	0	0	0	0	0	Best
CT154_00705_2064_S_210	1932	1954	GCAGTTGCCACCGCAGACGCAGG	GCAGTTGCCACCGCAGACGC	AGG	23	0.7	CAG	1	2	93.65					1	0	0	0	1	5	6	1	0	0	0	0	0	0	Best
CT154_00705_2064_A_194	275	297	CCACACCGCCACCAGAACGATGG	CCACACCGCCACCAGAACGA	TGG	23	0.65	CCA	1	1	14.39					1	0	0	1	1	8	10	1	0	0	0	0	0	0	Best
CT154_00710_1400_S_57	505	527	CAGCAGCAGCGTGAACACGTTGG	CAGCAGCAGCGTGAACACGT	TGG	23	0.6	CAG	1	1	36.07	CAG	1	4	36.29	1	0	0	1	2	8	11	1	0	0	0	0	0	0	Best
CT154_00710_1400_S_58	510	532	GCAGCGTGAACACGTTGGCACGG	GCAGCGTGAACACGTTGGCA	CGG	23	0.6	CAG	1	2	36.5					1	0	0	0	2	3	5	1	0	0	0	0	0	0	Best
CT154_00710_1400_A_2	1344	1366	TCACCCACGAAGATCAGCGCCGG	TCACCCACGAAGATCAGCGC	CGG	23	0.6	CCA	1	5	97.29					1	0	0	0	0	1	1	1	0	0	0	0	0	0	Best
CT154_00710_1400_A_3	1343	1365	CACCCACGAAGATCAGCGCCGGG	CACCCACGAAGATCAGCGCC	GGG	23	0.65	CCA	1	4	97.29					1	0	0	0	0	4	4	1	0	0	0	0	0	0	Best
CT154_00710_1400_A_6	1291	1313	GGCCAGTGTGCCCAGCGTGCCGG	GGCCAGTGTGCCCAGCGTGC	CGG	23	0.75	CCA	1	3	93.64					1	0	1	1	12	16	30	1	0	0	0	0	0	0	Moderate_risk
CT154_00710_1400_A_21	1199	1221	GCTCCATAAGCCTGGCGCACAGG	GCTCCATAAGCCTGGCGCAC	AGG	23	0.65	CCA	1	4	87					1	0	0	0	0	4	4	1	0	0	0	0	0	0	Best
CT154_00710_1400_A_22	1198	1220	CTCCATAAGCCTGGCGCACAGGG	CTCCATAAGCCTGGCGCACA	GGG	23	0.6	CCA	1	3	87					1	0	0	0	2	3	5	1	0	0	0	0	0	0	Best
CT154_00710_1400_A_28	1157	1179	CCATGTAGATCACCACCGTCTGG	CCATGTAGATCACCACCGTC	TGG	23	0.55	CCA	1	1	84.21					1	0	0	0	0	3	3	1	0	0	0	0	0	0	Best
CT154_00710_1400_A_30	1127	1149	GTGCCATGCTGTCCCACGGCAGG	GTGCCATGCTGTCCCACGGC	AGG	23	0.7	CCA	1	4	81.86					1	0	0	0	2	3	5	1	0	0	0	0	1	1	Low_risk
CT154_00710_1400_A_73	666	688	ACCAGCCAGACCTCGCCGCGCGG	ACCAGCCAGACCTCGCCGCG	CGG	23	0.75	CCA	1	2	49.07					1	0	0	1	5	4	10	1	0	0	0	0	0	0	Best
CT154_00710_1400_A_143	5	27	CCATGCGGGTTCGGAACTATCGG	CCATGCGGGTTCGGAACTAT	CGG	23	0.55	CCA	1	1	1.93					1	0	0	0	0	1	1	1	0	0	0	0	0	0	Best
CT154_00715_858_S_61	459	481	GGTGCAGGTGATCCGCCGCATGG	GGTGCAGGTGATCCGCCGCA	TGG	23	0.7	CAG	1	5	53.96					1	0	0	3	4	10	17	1	0	0	2	1	0	3	Low_risk
CT154_00715_858_S_62	462	484	GCAGGTGATCCGCCGCATGGTGG	GCAGGTGATCCGCCGCATGG	TGG	23	0.7	CAG	1	2	53.96					1	0	0	1	5	16	22	1	0	0	0	0	0	0	Best
CT154_00725_768_S_7	63	85	GCAGATAGGGGATATGACCCTGG	GCAGATAGGGGATATGACCC	TGG	23	0.55	CAG	1	2	8.33					1	0	0	0	1	2	3	1	0	0	0	0	0	0	Best
CT154_00725_768_S_22	228	250	GATCCAGCCCCGCCCGCTTGAGG	GATCCAGCCCCGCCCGCTTG	AGG	23	0.75	CAG	1	5	30.21					1	0	0	2	7	9	18	1	0	0	0	0	0	0	Best
CT154_00725_768_S_23	229	251	ATCCAGCCCCGCCCGCTTGAGGG	ATCCAGCCCCGCCCGCTTGA	GGG	23	0.7	CAG	1	4	30.21					1	0	1	0	5	5	11	1	0	0	0	0	0	0	Moderate_risk
CT154_00725_768_S_55	563	585	CACAGGGCGTGAGCACCCAGTGG	CACAGGGCGTGAGCACCCAG	TGG	23	0.7	CAG	1	3	73.57					1	0	0	0	0	0	0	1	0	0	0	0	0	0	Best
CT154_00725_768_S_56	564	586	ACAGGGCGTGAGCACCCAGTGGG	ACAGGGCGTGAGCACCCAGT	GGG	23	0.65	CAG	1	2	73.57					1	0	0	0	0	1	1	1	0	0	0	0	0	0	Best
CT154_00725_768_S_62	702	724	GCAGATCCTGCGCAGCCTGCTGG	GCAGATCCTGCGCAGCCTGC	TGG	23	0.7	CAG	1	2	91.54					1	0	0	3	9	21	33	1	0	0	0	0	0	0	Best
CT154_00730_978_S_25	195	217	CAAGCAGCTGACCCCCGTTCTGG	CAAGCAGCTGACCCCCGTTC	TGG	23	0.65	CAA	0	-	-	CAG	1	5	20.35	1	0	0	0	2	7	9	1	0	0	0	0	0	0	Best
CT154_00730_978_S_39	289	311	GCCCAGCAGCTGACCCAGATCGG	GCCCAGCAGCTGACCCAGAT	CGG	23	0.65	CAG	1	4	29.86					1	0	0	1	4	11	16	1	0	0	0	1	0	1	Low_risk
CT154_00730_978_S_40	318	340	GCTGCAGTCCATCCCCCTTGTGG	GCTGCAGTCCATCCCCCTTG	TGG	23	0.65	CAG	1	5	32.92					1	0	0	1	1	2	4	1	0	0	0	0	0	0	Best
CT154_00730_978_S_46	357	379	GCAGATCCTGGACCTGTTCCAGG	GCAGATCCTGGACCTGTTCC	AGG	23	0.6	CAG	1	2	36.61					1	0	0	1	0	7	8	1	0	0	0	0	0	0	Best
CT154_00730_978_S_47	358	380	CAGATCCTGGACCTGTTCCAGGG	CAGATCCTGGACCTGTTCCA	GGG	23	0.55	CAG	1	1	36.61					1	0	0	0	0	1	1	1	0	0	0	0	0	0	Best
CT154_00730_978_S_99	858	880	CCGGCAGTGGAATGATGACGCGG	CCGGCAGTGGAATGATGACG	CGG	23	0.6	CAG	1	5	88.14					1	0	0	0	0	2	2	1	0	0	0	0	0	0	Best
CT154_00730_978_S_100	888	910	GCAGCTGATCCGCCTGTTCGAGG	GCAGCTGATCCGCCTGTTCG	AGG	23	0.65	CAG	1	2	90.9					1	0	0	1	9	5	15	1	0	0	0	0	0	0	Best
CT154_00730_978_S_104	918	940	CCAGACCGACCCCGACACCCTGG	CCAGACCGACCCCGACACCC	TGG	23	0.75	CAG	1	2	93.97					1	0	0	0	2	10	12	1	0	0	0	0	0	0	Best
CT154_00730_978_A_11	897	919	GGCCCCATGCCTCGAACAGGCGG	GGCCCCATGCCTCGAACAGG	CGG	23	0.7	CCA	1	5	93.56					1	0	0	0	1	9	10	1	0	0	0	0	0	0	Best
CT154_00730_978_A_74	333	355	CCTGCCAGAAGGCGGCCACAAGG	CCTGCCAGAAGGCGGCCACA	AGG	23	0.7	CCA	1	5	35.89					1	0	0	0	8	4	12	1	0	0	0	0	0	0	Best
CT154_00730_978_A_75	332	354	CTGCCAGAAGGCGGCCACAAGGG	CTGCCAGAAGGCGGCCACAA	GGG	23	0.65	CCA	1	4	35.89					1	0	0	0	6	4	10	1	0	0	0	0	0	0	Best
CT154_00730_978_A_76	331	353	TGCCAGAAGGCGGCCACAAGGGG	TGCCAGAAGGCGGCCACAAG	GGG	23	0.65	CCA	1	3	35.89					1	0	0	0	0	2	2	1	0	0	0	0	0	0	Best
CT154_00730_978_A_77	330	352	GCCAGAAGGCGGCCACAAGGGGG	GCCAGAAGGCGGCCACAAGG	GGG	23	0.7	CCA	1	2	35.89					1	0	0	0	4	2	6	1	0	0	0	0	0	0	Best
CT154_00730_978_A_95	154	176	GCCCAGAAATCGACCAGCACCGG	GCCCAGAAATCGACCAGCAC	CGG	23	0.6	CCA	1	3	17.79					1	0	1	0	0	4	5	1	0	0	0	0	0	0	Moderate_risk
CT154_00740_210_A_2	150	172	TCCATGCCACGGCCATGCACAGG	TCCATGCCACGGCCATGCAC	AGG	23	0.65	CCA	1	2	81.43					1	0	0	2	6	5	13	1	0	0	0	0	0	0	Best
CT154_00740_210_A_3	149	171	CCATGCCACGGCCATGCACAGGG	CCATGCCACGGCCATGCACA	GGG	23	0.65	CCA	1	1	81.43					1	0	0	0	10	6	16	1	0	0	0	0	0	0	Best
CT154_00745_1392_S_11	123	145	CGGCCAGTTTGGCGGGGTTCTGG	CGGCCAGTTTGGCGGGGTTC	TGG	23	0.7	CAG	1	5	9.12					1	0	0	0	3	9	12	1	0	0	0	0	0	0	Best
CT154_00745_1392_S_78	767	789	CGCGATCGTCGGGCATCGTCCGG	CGCGATCGTCGGGCATCGTC	CGG	23	0.7	CGA	1	3	55.24					1	0	0	0	0	0	0	1	0	0	0	0	0	0	Best
CT154_00745_1392_A_30	912	934	CCCAGGATGGCAGCAGGGCCAGG	CCCAGGATGGCAGCAGGGCC	AGG	23	0.75	CCA	1	2	67.03					1	0	0	0	3	6	9	1	0	0	0	0	1	1	Low_risk
CT154_00745_1392_A_31	911	933	CCAGGATGGCAGCAGGGCCAGGG	CCAGGATGGCAGCAGGGCCA	GGG	23	0.7	CCA	1	1	67.03					1	0	0	1	3	3	7	1	0	0	0	0	0	0	Best
CT154_00745_1392_A_55	611	633	CCATGACTCATGGCGCAGCACGG	CCATGACTCATGGCGCAGCA	CGG	23	0.6	CCA	1	1	45.47					1	0	0	0	1	0	1	1	0	0	0	0	0	0	Best
CT154_00745_1392_A_64	503	525	AAGCCAGGAAAAGGTCAGCACGG	AAGCCAGGAAAAGGTCAGCA	CGG	23	0.5	CCA	1	4	37.5					1	0	0	0	2	0	2	1	0	0	0	0	0	0	Best
CT154_00745_1392_A_71	446	468	CCAGTGGAATTCACCAATCGTGG	CCAGTGGAATTCACCAATCG	TGG	23	0.5	CCA	1	1	33.62					1	0	0	0	0	1	1	1	0	0	0	0	0	0	Best
CT154_00750_678_S_21	153	175	GCCACAGGGGCTGGACCTCATGG	GCCACAGGGGCTGGACCTCA	TGG	23	0.7	CAG	1	5	23.16					1	0	0	2	3	12	17	1	0	0	1	0	1	2	Low_risk
CT154_00750_678_S_25	192	214	GACCCAGTGCCGCGACATCCTGG	GACCCAGTGCCGCGACATCC	TGG	23	0.7	CAG	1	5	28.91					1	0	0	0	3	8	11	1	0	0	0	0	0	0	Best
CT154_00750_678_A_13	578	600	CCGCCATACCGTCCACAGTTCGG	CCGCCATACCGTCCACAGTT	CGG	23	0.6	CCA	1	4	88.05					1	0	0	0	0	0	0	1	0	0	0	0	0	0	Best
CT154_00750_678_A_14	570	592	CCGTCCACAGTTCGGCCAGACGG	CCGTCCACAGTTCGGCCAGA	CGG	23	0.65	CCA	1	5	86.73					1	0	0	1	4	4	9	1	0	0	0	2	0	2	Low_risk
CT154_00750_678_A_42	264	286	ACCAGACGGCCGTGTCGCCCCGG	ACCAGACGGCCGTGTCGCCC	CGG	23	0.75	CCA	1	2	42.04					1	0	0	0	2	4	6	1	0	0	0	0	0	0	Best
CT154_00755_1140_S_72	696	718	CGTGCAGGCCGGCCTGATACAGG	CGTGCAGGCCGGCCTGATAC	AGG	23	0.7	CAG	1	5	61.4					1	0	0	1	7	14	22	1	0	0	0	0	0	0	Best
CT154_00755_1140_S_73	697	719	GTGCAGGCCGGCCTGATACAGGG	GTGCAGGCCGGCCTGATACA	GGG	23	0.65	CAG	1	4	61.4					1	0	0	1	3	7	11	1	0	0	0	0	0	0	Best
CT154_00755_1140_S_74	700	722	CAGGCCGGCCTGATACAGGGCGG	CAGGCCGGCCTGATACAGGG	CGG	23	0.7	CAG	1	1	61.4					1	0	0	1	4	22	27	1	0	0	0	0	0	0	Best
CT154_00755_1140_A_89	223	245	GTCCAGTCCTGTCCGGCTACCGG	GTCCAGTCCTGTCCGGCTAC	CGG	23	0.65	CCA	1	3	21.32					1	0	0	0	1	2	3	1	0	0	0	0	0	0	Best
CT154_00755_1140_A_110	62	84	CCAGTCGATGATGGCGCCGTTGG	CCAGTCGATGATGGCGCCGT	TGG	23	0.65	CCA	1	1	7.37					1	0	0	0	1	6	7	1	0	0	0	0	0	0	Best
CT154_00760_1035_S_4	52	74	CAGCGCTTCCTGACCGGAGCCGG	CAGCGCTTCCTGACCGGAGC	CGG	23	0.7	CAG	1	1	5.02					1	0	0	25	3	5	33	1	0	0	0	0	0	0	Best
CT154_00760_1035_S_33	285	307	CTACCAGGCCATGGATGAAGCGG	CTACCAGGCCATGGATGAAG	CGG	23	0.55	CAG	1	5	27.92					1	0	0	0	1	3	4	1	0	0	0	0	0	0	Best
CT154_00760_1035_S_34	288	310	CCAGGCCATGGATGAAGCGGTGG	CCAGGCCATGGATGAAGCGG	TGG	23	0.65	CAG	1	2	27.92					1	0	0	0	5	13	18	1	0	0	0	0	0	0	Best
CT154_00760_1035_S_72	568	590	GTGCAGCTTTACCGCTCCCTTGG	GTGCAGCTTTACCGCTCCCT	TGG	23	0.6	CAG	1	4	55.17					1	0	0	0	0	1	1	1	0	0	0	0	0	0	Best
CT154_00760_1035_S_100	780	802	TGCACAGGCCAGGCAGCGGCGGG	TGCACAGGCCAGGCAGCGGC	GGG	23	0.75	CAG	1	5	75.75					1	0	0	0	9	6	15	1	0	0	0	0	0	0	Best
CT154_00765_525_S_4	48	70	TGAACAGTTCGTTGCCGCCATGG	TGAACAGTTCGTTGCCGCCA	TGG	23	0.55	CAG	1	5	9.9					1	0	0	0	2	0	2	1	0	0	0	0	0	0	Best
CT154_00765_525_S_24	309	331	CGGGCAGGTGTTCAGTCAGGCGG	CGGGCAGGTGTTCAGTCAGG	CGG	23	0.65	CAG	1	5	59.62					1	0	0	0	5	6	11	1	0	0	0	0	0	0	Best
CT154_00765_525_S_26	325	347	CAGGCGGAATGGACCGATAACGG	CAGGCGGAATGGACCGATAA	CGG	23	0.55	CAG	1	1	61.9					1	0	0	0	2	5	7	1	0	0	0	0	0	0	Best
CT154_00770_729_A_51	225	247	TGGCCCATGCCGTGGGGTCCAGG	TGGCCCATGCCGTGGGGTCC	AGG	23	0.75	CCA	1	5	33.33					1	0	0	0	3	3	6	1	0	0	0	0	0	0	Best
CT154_00775_999_S_2	27	49	CCGATATCGCAACCGGAAGCAGG	CCGATATCGCAACCGGAAGC	AGG	23	0.6	CGA	1	2	2.8					1	0	0	0	1	1	2	1	0	0	0	0	0	0	Best
CT154_00775_999_S_3	60	82	ACAACCGCGCAAGATCATTGTGG	ACAACCGCGCAAGATCATTG	TGG	23	0.5	CAA	1	2	6.11					1	0	0	0	0	2	2	1	0	0	0	0	0	0	Best
CT154_00775_999_S_9	147	169	ACAAATTCTGGGCATTACCACGG	ACAAATTCTGGGCATTACCA	CGG	23	0.4	CAA	1	2	14.81					1	0	0	0	0	0	0	1	0	0	0	0	0	0	Best
CT154_00775_999_S_13	210	232	GCAGTGGGTCATGCAGATGCTGG	GCAGTGGGTCATGCAGATGC	TGG	23	0.6	CAG	1	2	21.12					1	0	0	0	5	8	13	1	0	0	0	0	0	0	Best
CT154_00775_999_S_14	211	233	CAGTGGGTCATGCAGATGCTGGG	CAGTGGGTCATGCAGATGCT	GGG	23	0.55	CAG	1	1	21.12					1	0	0	0	0	3	3	1	0	0	0	0	0	0	Best
CT154_00775_999_S_38	496	518	GAACAGATCGTGTTCATGGGTGG	GAACAGATCGTGTTCATGGG	TGG	23	0.5	CAG	1	4	49.95					1	0	0	0	0	1	1	1	0	0	0	0	0	0	Best
CT154_00775_999_S_44	607	629	GGCCGAAACCTGACGATGTTCGG	GGCCGAAACCTGACGATGTT	CGG	23	0.55	CGA	1	4	61.06					1	0	0	0	0	1	1	1	0	0	0	0	0	0	Best
CT154_00775_999_S_77	921	943	GCAGGGAGACCGCGACGGACTGG	GCAGGGAGACCGCGACGGAC	TGG	23	0.75	CAG	1	2	92.29					1	0	0	0	3	6	9	1	0	0	0	0	0	0	Best
CT154_00780_429_S_19	189	211	GGGCCAGACGGAAAAAGTGGCGG	GGGCCAGACGGAAAAAGTGG	CGG	23	0.6	CAG	1	5	44.99					1	0	0	0	3	6	9	1	0	0	0	0	0	0	Best
CT154_00780_429_S_27	300	322	GCAGGATGTCTACCGTACTCTGG	GCAGGATGTCTACCGTACTC	TGG	23	0.55	CAG	1	2	70.16					1	0	0	0	1	3	4	1	0	0	0	0	0	0	Best
CT154_00780_429_S_28	301	323	CAGGATGTCTACCGTACTCTGGG	CAGGATGTCTACCGTACTCT	GGG	23	0.5	CAG	1	1	70.16					1	0	0	0	0	0	0	1	0	0	0	0	0	0	Best
CT154_00785_927_S_2	23	45	ACCAGAAGCGCGAACGGCACTGG	ACCAGAAGCGCGAACGGCAC	TGG	23	0.65	CAG	1	3	2.7					1	0	0	1	1	2	4	1	0	0	1	0	0	1	Low_risk
CT154_00785_927_S_27	344	366	CCCAGCAGATGCAGCATCTGTGG	CCCAGCAGATGCAGCATCTG	TGG	23	0.6	CAG	1	3	37.32					1	0	0	2	1	0	3	1	0	0	0	0	0	0	Best
CT154_00785_927_S_54	531	553	CGAACAGCTTGATGCCTTCCTGG	CGAACAGCTTGATGCCTTCC	TGG	23	0.55	CGA	0	-	-	CAG	1	5	57.71	1	0	0	0	3	4	7	1	0	0	0	0	0	0	Best
CT154_00785_927_S_81	877	899	CAGGCAGGCAGGACACCCGAAGG	CAGGCAGGCAGGACACCCGA	AGG	23	0.7	CAG	1	1	94.61	CAG	0	-	-	1	0	0	0	4	1	5	1	0	0	0	0	0	0	Best
CT154_00785_927_A_16	763	785	TCCCACAGCCGGGAATCGGCCGG	TCCCACAGCCGGGAATCGGC	CGG	23	0.7	CCA	1	3	84.47					1	0	0	1	0	5	6	1	0	0	0	0	0	0	Best
CT154_00785_927_A_55	345	367	TCCACAGATGCTGCATCTGCTGG	TCCACAGATGCTGCATCTGC	TGG	23	0.55	CCA	1	2	39.48					1	0	0	0	0	3	3	1	0	0	0	0	1	1	Low_risk
CT154_00785_927_A_56	344	366	CCACAGATGCTGCATCTGCTGGG	CCACAGATGCTGCATCTGCT	GGG	23	0.55	CCA	1	1	39.48					1	0	0	0	0	3	3	1	0	0	0	0	1	1	Low_risk
CT154_00785_927_A_96	24	46	TCCAGTGCCGTTCGCGCTTCTGG	TCCAGTGCCGTTCGCGCTTC	TGG	23	0.65	CCA	1	2	4.85					1	0	0	0	2	1	3	1	0	0	0	0	0	0	Best
CT154_00790_1317_S_10	114	136	GCAGGCCGAAGCTGGCAAGCTGG	GCAGGCCGAAGCTGGCAAGC	TGG	23	0.7	CAG	1	2	8.73					1	0	0	0	6	7	13	1	0	0	0	0	0	0	Best
CT154_00790_1317_S_41	476	498	TCCAGGCGCTTTGGGATACGTGG	TCCAGGCGCTTTGGGATACG	TGG	23	0.6	CAG	1	3	36.29					1	0	0	0	0	2	2	1	0	0	0	0	0	0	Best
CT154_00790_1317_S_42	477	499	CCAGGCGCTTTGGGATACGTGGG	CCAGGCGCTTTGGGATACGT	GGG	23	0.6	CAG	1	2	36.29					1	0	0	0	0	0	0	1	0	0	0	0	0	0	Best
CT154_00790_1317_S_55	627	649	GGGGCAGCCGGTCATCTTCCAGG	GGGGCAGCCGGTCATCTTCC	AGG	23	0.7	CAG	1	5	47.91					1	0	0	0	6	7	13	1	0	0	0	0	0	0	Best
CT154_00790_1317_S_56	631	653	CAGCCGGTCATCTTCCAGGCCGG	CAGCCGGTCATCTTCCAGGC	CGG	23	0.65	CAG	1	1	47.91					1	0	0	1	7	13	21	1	0	0	0	0	0	0	Best
CT154_00790_1317_S_57	642	664	CTTCCAGGCCGGCGCATCCGAGG	CTTCCAGGCCGGCGCATCCG	AGG	23	0.75	CAG	1	5	49.05					1	0	0	0	1	3	4	1	0	0	0	0	0	0	Best
CT154_00790_1317_S_87	867	889	GCAGGCCACCGTCCCGATCGAGG	GCAGGCCACCGTCCCGATCG	AGG	23	0.75	CAG	1	2	65.91					1	0	0	1	4	6	11	1	0	0	0	0	0	0	Best
CT154_00790_1317_S_99	1056	1078	CCGCCAGTACAACCGCAGCAAGG	CCGCCAGTACAACCGCAGCA	AGG	23	0.65	CAG	1	5	80.49					1	0	0	0	1	2	3	1	0	0	0	0	0	0	Best
CT154_00790_1317_A_18	1109	1131	GACCCATTCCTCCATCTGGTCGG	GACCCATTCCTCCATCTGGT	CGG	23	0.55	CCA	1	4	85.65					1	0	0	0	2	5	7	1	0	0	0	0	0	0	Best
CT154_00790_1317_A_73	477	499	CCCACGTATCCCAAAGCGCCTGG	CCCACGTATCCCAAAGCGCC	TGG	23	0.65	CCA	1	2	37.81					1	0	0	0	0	0	0	1	0	0	0	0	0	0	Best
CT154_00795_1134_S_2	49	71	CAAATAAATTGCTGGACATCCGG	CAAATAAATTGCTGGACATC	CGG	23	0.35	CAA	1	1	4.32					1	0	0	0	1	3	4	1	0	0	0	0	0	0	Best
CT154_00795_1134_S_9	102	124	GCAGGTACAGGGGCTGTACAAGG	GCAGGTACAGGGGCTGTACA	AGG	23	0.6	CAG	1	2	9.08					1	0	0	0	2	3	5	1	0	0	0	0	0	0	Best
CT154_00795_1134_S_10	109	131	CAGGGGCTGTACAAGGCCTACGG	CAGGGGCTGTACAAGGCCTA	CGG	23	0.6	CAG	1	1	9.61					1	0	0	0	1	1	2	1	0	0	0	0	0	0	Best
CT154_00795_1134_S_14	131	153	GGCAGACGCTGGCGCTGGACCGG	GGCAGACGCTGGCGCTGGAC	CGG	23	0.75	CAG	1	3	11.73					1	0	0	3	5	11	19	1	0	0	0	0	1	1	Low_risk
CT154_00795_1134_S_15	132	154	GCAGACGCTGGCGCTGGACCGGG	GCAGACGCTGGCGCTGGACC	GGG	23	0.75	CAG	1	2	11.73					1	0	0	4	6	11	21	1	0	0	0	1	0	1	Low_risk
CT154_00795_1134_S_37	285	307	GGACCAGACCTTCGCCCCCCCGG	GGACCAGACCTTCGCCCCCC	CGG	23	0.75	CAG	1	5	25.49					1	0	1	0	1	7	9	1	0	0	0	0	0	0	Moderate_risk
CT154_00795_1134_S_109	943	965	GCACAGGATTCGGGTCTGGGCGG	GCACAGGATTCGGGTCTGGG	CGG	23	0.65	CAG	1	4	83.42					1	0	0	0	0	5	5	1	0	0	0	0	0	0	Best
CT154_00795_1134_S_111	970	992	GTGCAGGACGTGACGTTCAACGG	GTGCAGGACGTGACGTTCAA	CGG	23	0.55	CAG	1	4	85.8					1	0	0	0	3	0	3	1	0	0	0	0	0	0	Best
CT154_00795_1134_S_121	1077	1099	CCAGCCGGGCAGCCTGCAGTGGG	CCAGCCGGGCAGCCTGCAGT	GGG	23	0.75	CAG	1	2	95.06					1	0	0	0	7	6	13	1	0	0	0	0	0	0	Best
CT154_00795_1134_S_124	1090	1112	CTGCAGTGGGAGCCGGGCGACGG	CTGCAGTGGGAGCCGGGCGA	CGG	23	0.75	CAG	1	4	96.38					1	0	0	0	0	1	1	1	0	0	0	0	0	0	Best
CT154_00800_1047_S_1	13	35	CGACGAGCGATGCTTGCCACTGG	CGACGAGCGATGCTTGCCAC	TGG	23	0.65	CGA	1	1	1.24	CGA	1	4	1.53	1	0	0	0	0	0	0	1	0	0	0	0	0	0	Best
CT154_00800_1047_S_20	78	100	GCAGGGGGTCTCGCACCTGACGG	GCAGGGGGTCTCGCACCTGA	CGG	23	0.7	CAG	1	2	7.55					1	0	0	0	1	4	5	1	0	0	0	0	0	0	Best
CT154_00800_1047_S_59	417	439	GCAGAACAGCCACTTCCCGCAGG	GCAGAACAGCCACTTCCCGC	AGG	23	0.65	CAG	1	2	39.92					1	0	0	0	5	3	8	1	0	0	0	0	0	0	Best
CT154_00800_1047_S_60	418	440	CAGAACAGCCACTTCCCGCAGGG	CAGAACAGCCACTTCCCGCA	GGG	23	0.6	CAG	1	1	39.92					1	0	0	0	1	28	29	1	0	0	0	0	0	0	Best
CT154_00800_1047_S_83	645	667	TGCGCAGAACACCCTGTTGCTGG	TGCGCAGAACACCCTGTTGC	TGG	23	0.6	CAG	1	5	61.99					1	0	0	0	0	2	2	1	0	0	0	0	0	0	Best
CT154_00800_1047_A_1	971	993	CCACCATTGTGCATTGAACCCGG	CCACCATTGTGCATTGAACC	CGG	23	0.5	CCA	1	1	94.84	CCA	1	4	94.56	1	0	0	0	0	0	0	1	0	0	0	0	0	0	Best
CT154_00800_1047_A_23	759	781	ACCACCCATCGGCCACATACAGG	ACCACCCATCGGCCACATAC	AGG	23	0.6	CCA	1	2	74.5					1	0	0	0	0	0	0	1	0	0	0	0	0	0	Best
CT154_00800_1047_A_25	735	757	CGTTCCAGACCAGCGTGATCGGG	CGTTCCAGACCAGCGTGATC	GGG	23	0.6	CCA	1	5	71.92					1	0	0	2	2	6	10	1	0	0	0	0	0	0	Best
CT154_00800_1047_A_26	734	756	GTTCCAGACCAGCGTGATCGGGG	GTTCCAGACCAGCGTGATCG	GGG	23	0.6	CCA	1	4	71.92					1	0	0	0	3	2	5	1	0	0	0	0	0	0	Best
CT154_00800_1047_A_66	359	381	CCATGTATCCGTGGTCATGCCGG	CCATGTATCCGTGGTCATGC	CGG	23	0.55	CCA	1	1	36.39					1	0	0	0	2	2	4	1	0	0	0	0	0	0	Best
CT154_00805_1758_S_20	204	226	CCAGATCCCGGCCTATCGCCAGG	CCAGATCCCGGCCTATCGCC	AGG	23	0.7	CAG	1	2	11.66					1	0	0	0	1	2	3	1	0	0	0	0	0	0	Best
CT154_00805_1758_S_22	219	241	TCGCCAGGTGCTGTGGAACACGG	TCGCCAGGTGCTGTGGAACA	CGG	23	0.6	CAG	1	5	12.68					1	0	0	0	1	0	1	1	0	0	0	0	0	0	Best
CT154_00805_1758_S_153	1446	1468	CTGGCAGCTTAACCAGGCGGCGG	CTGGCAGCTTAACCAGGCGG	CGG	23	0.65	CAG	1	5	82.48					1	0	0	0	0	4	4	1	0	0	0	0	0	0	Best
CT154_00805_1758_S_154	1455	1477	TAACCAGGCGGCGGCCACGCTGG	TAACCAGGCGGCGGCCACGC	TGG	23	0.75	CAG	1	5	82.99					1	0	0	0	6	7	13	1	0	0	0	0	0	0	Best
CT154_00805_1758_S_155	1456	1478	AACCAGGCGGCGGCCACGCTGGG	AACCAGGCGGCGGCCACGCT	GGG	23	0.75	CAG	1	4	82.99					1	0	0	1	2	16	19	1	0	0	0	0	0	0	Best
CT154_00805_1758_A_6	1616	1638	CCACATCTGCTTGGGCAGCGTGG	CCACATCTGCTTGGGCAGCG	TGG	23	0.65	CCA	1	1	93.17					1	0	0	0	1	2	3	1	0	0	0	0	0	0	Best
CT154_00805_1758_A_47	1127	1149	CCATAACGGATCATGGAAATAGG	CCATAACGGATCATGGAAAT	AGG	23	0.4	CCA	1	1	65.36					1	0	0	0	0	0	0	1	0	0	0	0	0	0	Best
CT154_00805_1758_A_58	996	1018	CCGACCAGGCAAACACGGCAAGG	CCGACCAGGCAAACACGGCA	AGG	23	0.65	CCA	1	5	57.68					1	0	0	0	1	0	1	1	0	0	0	0	0	0	Best
CT154_00805_1758_A_66	951	973	GCCACAGGAAGCGGGGGACAAGG	GCCACAGGAAGCGGGGGACA	AGG	23	0.7	CCA	1	2	55.29					1	0	0	0	3	4	7	1	0	0	0	0	0	0	Best
CT154_00805_1758_A_77	833	855	CAGCCAGTTGGTCAGCAGGATGG	CAGCCAGTTGGTCAGCAGGA	TGG	23	0.6	CCA	1	4	48.46					1	0	0	0	6	7	13	1	0	0	0	1	0	1	Low_risk
CT154_00805_1758_A_89	599	621	CCAGAACAGGTCGGCCCAGCCGG	CCAGAACAGGTCGGCCCAGC	CGG	23	0.7	CCA	1	1	35.32					1	0	0	0	3	7	10	1	0	0	0	0	0	0	Best
CT154_00805_1758_A_109	345	367	TCCAGAAAGGCGCCATGATCAGG	TCCAGAAAGGCGCCATGATC	AGG	23	0.55	CCA	1	2	20.82					1	0	0	0	2	0	2	1	0	0	0	0	0	0	Best
CT154_00805_1758_A_115	215	237	GTTCCACAGCACCTGGCGATAGG	GTTCCACAGCACCTGGCGAT	AGG	23	0.6	CCA	1	4	13.31					1	0	0	0	0	2	2	1	0	0	0	0	0	0	Best
CT154_00805_1758_A_123	126	148	TGCTCCATGCCGTCTGCACAAGG	TGCTCCATGCCGTCTGCACA	AGG	23	0.6	CCA	1	5	8.19					1	0	0	0	2	0	2	1	0	0	0	0	0	0	Best
CT154_00805_1758_A_124	125	147	GCTCCATGCCGTCTGCACAAGGG	GCTCCATGCCGTCTGCACAA	GGG	23	0.6	CCA	1	4	8.19					1	0	0	0	1	2	3	1	0	0	0	0	0	0	Best
CT154_00805_1758_A_125	124	146	CTCCATGCCGTCTGCACAAGGGG	CTCCATGCCGTCTGCACAAG	GGG	23	0.6	CCA	1	3	8.19					1	0	0	0	0	2	2	1	0	0	0	0	0	0	Best
CT154_00805_1758_A_135	36	58	TGCCCCACCCTGCCATGGGCAGG	TGCCCCACCCTGCCATGGGC	AGG	23	0.75	CCA	1	5	3.07					1	0	2	0	7	5	14	1	0	0	0	1	0	1	Moderate_risk
CT154_00805_1758_A_136	32	54	CCACCCTGCCATGGGCAGGCCGG	CCACCCTGCCATGGGCAGGC	CGG	23	0.75	CCA	1	1	3.07					1	0	0	0	9	13	22	1	0	0	0	0	0	0	Best
CT154_00810_225_S_1	8	30	CACAGTCGGCCGATAAAGACAGG	CACAGTCGGCCGATAAAGAC	AGG	23	0.55	CAG	1	3	4.44					1	0	0	0	0	0	0	1	0	0	0	0	0	0	Best
CT154_00815_936_S_27	270	292	CCAGGTGCGTGGCCCGCTTACGG	CCAGGTGCGTGGCCCGCTTA	CGG	23	0.7	CAG	1	2	28.95					1	0	0	0	1	1	2	1	0	0	0	0	0	0	Best
CT154_00815_936_S_55	570	592	GCAGGAACCACTGATCCTGCTGG	GCAGGAACCACTGATCCTGC	TGG	23	0.6	CAG	1	2	61					1	0	0	0	1	9	10	1	0	0	0	0	0	0	Best
CT154_00815_936_S_60	675	697	TCAGGAAGTGGTGCGGACCATGG	TCAGGAAGTGGTGCGGACCA	TGG	23	0.6	CAG	1	2	72.22					1	0	0	0	1	1	2	1	0	0	0	0	0	0	Best
CT154_00815_936_S_78	792	814	GGAACAGCGTGCCATGGTCATGG	GGAACAGCGTGCCATGGTCA	TGG	23	0.6	CAG	1	5	85.04					1	0	0	0	3	6	9	1	0	0	0	0	0	0	Best
CT154_00815_936_S_79	793	815	GAACAGCGTGCCATGGTCATGGG	GAACAGCGTGCCATGGTCAT	GGG	23	0.55	CAG	1	4	85.04					1	0	0	1	1	3	5	1	0	0	0	0	0	0	Best
CT154_00820_1239_S_12	112	134	CAGATTGCTTCAAGCTGGCGTGG	CAGATTGCTTCAAGCTGGCG	TGG	23	0.55	CAG	1	1	9.04					1	0	0	0	0	0	0	1	0	0	0	0	0	0	Best
CT154_00820_1239_S_15	132	154	TGGCCGATGGGATTCTCTTGTGG	TGGCCGATGGGATTCTCTTG	TGG	23	0.55	CGA	1	5	10.98					1	0	0	0	0	0	0	1	0	0	0	0	0	0	Best
CT154_00820_1239_S_74	780	802	CGCGCAGTCCTTTGCCAATGGGG	CGCGCAGTCCTTTGCCAATG	GGG	23	0.6	CAG	1	5	63.28					1	0	0	0	1	1	2	1	0	0	0	0	0	0	Best
CT154_00820_1239_A_4	1163	1185	GTGCCACACGCCCCAGATGAAGG	GTGCCACACGCCCCAGATGA	AGG	23	0.65	CCA	1	4	95.4					1	0	0	0	2	1	3	1	0	0	0	0	0	0	Best
CT154_00820_1239_A_5	1162	1184	TGCCACACGCCCCAGATGAAGGG	TGCCACACGCCCCAGATGAA	GGG	23	0.6	CCA	1	3	95.4					1	0	0	0	0	4	4	1	0	0	0	0	0	0	Best
CT154_00820_1239_A_6	1152	1174	CCCAGATGAAGGGTGACGCCCGG	CCCAGATGAAGGGTGACGCC	CGG	23	0.65	CCA	1	2	94.67					1	0	0	0	1	1	2	1	0	0	0	0	0	0	Best
CT154_00820_1239_A_22	995	1017	CCAGACAATGGAGGTGATGCCGG	CCAGACAATGGAGGTGATGC	CGG	23	0.55	CCA	1	1	82.08					1	0	0	0	4	6	10	1	0	0	0	1	0	1	Low_risk
CT154_00820_1239_A_65	615	637	ACCATACGAAGTCACGCCCGCGG	ACCATACGAAGTCACGCCCG	CGG	23	0.6	CCA	1	2	51.33					1	0	0	0	0	1	1	1	0	0	0	0	0	0	Best
CT154_00820_1239_A_125	111	133	CACGCCAGCTTGAAGCAATCTGG	CACGCCAGCTTGAAGCAATC	TGG	23	0.55	CCA	1	5	10.41					1	0	0	0	1	0	1	1	0	0	0	0	0	0	Best
CT154_00830_2355_S_17	231	253	GCAGATGGATGATGCCGTTGCGG	GCAGATGGATGATGCCGTTG	CGG	23	0.55	CAG	1	2	9.85					1	0	0	0	1	6	7	1	0	0	0	0	0	0	Best
CT154_00830_2355_S_18	232	254	CAGATGGATGATGCCGTTGCGGG	CAGATGGATGATGCCGTTGC	GGG	23	0.55	CAG	1	1	9.85					1	0	0	1	3	7	11	1	0	0	0	0	0	0	Best
CT154_00830_2355_S_30	366	388	ATCCCAGATGGGCGTGACACTGG	ATCCCAGATGGGCGTGACAC	TGG	23	0.6	CAG	1	5	15.71					1	0	0	0	1	2	3	1	0	0	0	0	0	0	Best
CT154_00830_2355_S_31	370	392	CAGATGGGCGTGACACTGGATGG	CAGATGGGCGTGACACTGGA	TGG	23	0.6	CAG	1	1	15.71					1	0	0	0	1	6	7	1	0	0	0	0	0	0	Best
CT154_00830_2355_S_36	409	431	CAGGGCTACCAGAAATATAACGG	CAGGGCTACCAGAAATATAA	CGG	23	0.4	CAG	1	1	17.37					1	0	0	0	0	0	0	1	0	0	0	0	0	0	Best
CT154_00830_2355_S_38	468	490	CCAGAGCATGAGCGTATCCAAGG	CCAGAGCATGAGCGTATCCA	AGG	23	0.55	CAG	1	2	19.92					1	0	0	0	0	1	1	1	0	0	0	0	0	0	Best
CT154_00830_2355_S_39	469	491	CAGAGCATGAGCGTATCCAAGGG	CAGAGCATGAGCGTATCCAA	GGG	23	0.5	CAG	1	1	19.92					1	0	0	0	0	1	1	1	0	0	0	0	0	0	Best
CT154_00830_2355_S_74	907	929	GCACAGGGACAGTTCAGCGGCGG	GCACAGGGACAGTTCAGCGG	CGG	23	0.65	CAG	1	4	38.64					1	0	0	0	4	4	8	1	0	0	0	0	0	0	Best
CT154_00830_2355_S_75	913	935	GGACAGTTCAGCGGCGGCATAGG	GGACAGTTCAGCGGCGGCAT	AGG	23	0.65	CAG	1	4	38.9					1	0	0	0	2	1	3	1	0	0	0	0	0	0	Best
CT154_00830_2355_S_89	1144	1166	CAGCCCAATCTCCGTCGCTTCGG	CAGCCCAATCTCCGTCGCTT	CGG	23	0.6	CAG	1	1	48.58					1	0	0	0	0	5	5	1	0	0	0	0	0	0	Best
CT154_00830_2355_S_99	1263	1285	CCAGGAACCTGTTCTGGGGCAGG	CCAGGAACCTGTTCTGGGGC	AGG	23	0.65	CAG	1	2	53.67					1	0	0	0	3	4	7	1	0	0	0	0	0	0	Best
CT154_00830_2355_S_100	1264	1286	CAGGAACCTGTTCTGGGGCAGGG	CAGGAACCTGTTCTGGGGCA	GGG	23	0.6	CAG	1	1	53.67					1	0	0	0	4	5	9	1	0	0	0	0	0	0	Best
CT154_00830_2355_S_102	1278	1300	GGGGCAGGGGTCTCCGCTCAAGG	GGGGCAGGGGTCTCCGCTCA	AGG	23	0.75	CAG	1	5	54.44					1	0	0	0	1	1	2	1	0	0	0	0	0	0	Best
CT154_00830_2355_S_103	1281	1303	GCAGGGGTCTCCGCTCAAGGCGG	GCAGGGGTCTCCGCTCAAGG	CGG	23	0.7	CAG	1	2	54.44					1	0	0	0	0	2	2	1	0	0	0	0	0	0	Best
CT154_00830_2355_S_110	1385	1407	TGCAGGACACGTATTATGTGCGG	TGCAGGACACGTATTATGTG	CGG	23	0.45	CAG	1	3	58.9					1	0	0	1	0	0	1	1	0	0	0	0	0	0	Best
CT154_00830_2355_A_46	1703	1725	CCAGTCCGTTTCGGGCTTGATGG	CCAGTCCGTTTCGGGCTTGA	TGG	23	0.6	CCA	1	1	73.25					1	0	0	0	3	2	5	1	0	0	0	0	0	0	Best
CT154_00830_2355_A_60	1543	1565	GTCCAGTCCAGCGCGACATGCGG	GTCCAGTCCAGCGCGACATG	CGG	23	0.65	CCA	1	3	66.37					1	0	0	0	2	1	3	1	0	0	0	1	0	1	Low_risk
CT154_00830_2355_A_80	1327	1349	TGCCACGGGTGGTAGAAGGCCGG	TGCCACGGGTGGTAGAAGGC	CGG	23	0.65	CCA	1	3	57.2					1	0	0	0	3	1	4	1	0	0	0	0	0	0	Best
CT154_00830_2355_A_107	1023	1045	TCCAGCGCAGGTTGCGGGCCAGG	TCCAGCGCAGGTTGCGGGCC	AGG	23	0.75	CCA	1	2	44.33					1	0	0	0	7	5	12	1	0	0	0	0	0	0	Best
CT154_00835_1077_S_9	153	175	TACGCAGATCGCCCATGCCCTGG	TACGCAGATCGCCCATGCCC	TGG	23	0.65	CAG	1	5	14.58					1	0	0	0	3	5	8	1	0	0	0	0	1	1	Low_risk
CT154_00835_1077_S_10	157	179	CAGATCGCCCATGCCCTGGAAGG	CAGATCGCCCATGCCCTGGA	AGG	23	0.65	CAG	1	1	14.58					1	0	0	0	36	2	38	1	0	0	0	0	0	0	Best
CT154_00835_1077_S_35	486	508	GCTGCAACGCATCGATTCGCTGG	GCTGCAACGCATCGATTCGC	TGG	23	0.6	CAA	1	5	45.5					1	0	0	0	0	2	2	1	0	0	0	0	0	0	Best
CT154_00835_1077_S_42	585	607	TGACCAGCTTGACCGTGCCGAGG	TGACCAGCTTGACCGTGCCG	AGG	23	0.65	CAG	1	5	54.69					1	1	0	2	1	1	5	1	1	0	0	0	0	1	High_risk
CT154_00835_1077_S_56	780	802	TTCCCAGCGCCAGATCCACGCGG	TTCCCAGCGCCAGATCCACG	CGG	23	0.65	CAG	1	5	72.79					1	0	0	1	0	10	11	1	0	0	0	0	0	0	Best
CT154_00835_1077_S_61	843	865	GCTGCAGGATGAACTGGCATCGG	GCTGCAGGATGAACTGGCAT	CGG	23	0.55	CAG	1	5	78.64					1	0	0	1	0	4	5	1	0	0	0	0	0	0	Best
CT154_00835_1077_S_62	844	866	CTGCAGGATGAACTGGCATCGGG	CTGCAGGATGAACTGGCATC	GGG	23	0.55	CAG	1	4	78.64					1	0	0	0	2	3	5	1	0	0	0	0	0	0	Best
CT154_00835_1077_S_65	866	888	GCCAGGCGGAAGAAACCAACCGG	GCCAGGCGGAAGAAACCAAC	CGG	23	0.6	CAG	1	3	80.59					1	0	0	0	1	2	3	1	0	0	0	0	0	0	Best
CT154_00835_1077_A_27	738	760	CCGCCCATTCGGGCAGTTCCAGG	CCGCCCATTCGGGCAGTTCC	AGG	23	0.7	CCA	1	5	70.19					1	0	0	0	3	3	6	1	0	0	0	0	0	0	Best
CT154_00835_1077_A_87	195	217	GCAGCCAGACCCATGATCCCGGG	GCAGCCAGACCCATGATCCC	GGG	23	0.65	CCA	1	5	19.78					1	0	0	0	2	3	5	1	0	0	0	0	0	0	Best
CT154_00835_1077_A_106	86	108	CCATACCAGTCCGTTGGAGACGG	CCATACCAGTCCGTTGGAGA	CGG	23	0.55	CCA	1	1	10.03					1	0	0	0	0	0	0	1	0	0	0	0	0	0	Best
CT154_00840_399_S_11	138	160	ACAGCCGGTTGACGTGGATGCGG	ACAGCCGGTTGACGTGGATG	CGG	23	0.6	CAG	1	2	34.84					1	0	0	1	0	9	10	1	0	0	0	0	0	0	Best
CT154_00840_399_S_30	336	358	CAAGCAGGTCATGGCAAAGCTGG	CAAGCAGGTCATGGCAAAGC	TGG	23	0.55	CAA	0	-	-	CAG	1	5	85.21	1	0	0	0	0	9	9	1	0	0	0	0	0	0	Best
CT154_00840_399_S_31	339	361	GCAGGTCATGGCAAAGCTGGCGG	GCAGGTCATGGCAAAGCTGG	CGG	23	0.6	CAG	1	2	85.21					1	0	0	0	7	15	22	1	0	0	0	0	0	0	Best
CT154_00840_399_A_3	311	333	CAGCCAGACATTCATGGAAGCGG	CAGCCAGACATTCATGGAAG	CGG	23	0.5	CCA	1	4	82.71					1	0	0	0	1	3	4	1	0	0	0	0	0	0	Best
CT154_00845_1299_S_38	342	364	CGAACAGACCATCAAGGGGCCGG	CGAACAGACCATCAAGGGGC	CGG	23	0.6	CGA	0	-	-	CAG	1	5	26.64	1	0	0	0	3	3	6	1	0	0	0	0	1	1	Low_risk
CT154_00845_1299_S_39	346	368	CAGACCATCAAGGGGCCGGACGG	CAGACCATCAAGGGGCCGGA	CGG	23	0.65	CAG	1	1	26.64					1	0	0	0	3	2	5	1	0	0	0	0	0	0	Best
CT154_00845_1299_S_99	1098	1120	GGCGCAGATCGACCTGTGGCAGG	GGCGCAGATCGACCTGTGGC	AGG	23	0.7	CAG	1	5	84.83					1	0	0	1	3	8	12	1	0	0	0	0	0	0	Best
CT154_00845_1299_S_111	1231	1253	AAGCAGCAGGCCGATTACATCGG	AAGCAGCAGGCCGATTACAT	CGG	23	0.5	CAG	1	4	95					1	0	0	0	1	1	2	1	0	0	0	0	0	0	Best
CT154_00845_1299_A_63	479	501	CTCCCACAGGCGGTGCACGCCGG	CTCCCACAGGCGGTGCACGC	CGG	23	0.75	CCA	1	4	38.34					1	0	0	0	4	10	14	1	0	0	0	0	0	0	Best
CT154_00845_1299_A_72	350	372	CCAGCCGTCCGGCCCCTTGATGG	CCAGCCGTCCGGCCCCTTGA	TGG	23	0.75	CCA	1	1	28.64					1	0	0	2	3	3	8	1	0	0	0	0	0	0	Best
CT154_00845_1299_A_73	317	339	GCACCACCAGAACTCATCATCGG	GCACCACCAGAACTCATCAT	CGG	23	0.5	CCA	1	4	25.87					1	0	0	0	0	0	0	1	0	0	0	0	0	0	Best
CT154_00845_1299_A_74	312	334	ACCAGAACTCATCATCGGTCAGG	ACCAGAACTCATCATCGGTC	AGG	23	0.5	CCA	1	2	25.64					1	0	0	0	0	1	1	1	0	0	0	0	0	0	Best
CT154_00850_1032_S_24	180	202	GCAGGATGCGCGCGACGACGCGG	GCAGGATGCGCGCGACGACG	CGG	23	0.75	CAG	1	2	17.54					1	0	0	1	6	7	14	1	0	0	0	0	0	0	Best
CT154_00850_1032_S_25	181	203	CAGGATGCGCGCGACGACGCGGG	CAGGATGCGCGCGACGACGC	GGG	23	0.75	CAG	1	1	17.54					1	0	0	0	6	3	9	1	0	0	0	0	0	0	Best
CT154_00850_1032_S_60	443	465	ACCAGCTGGCCGATTCGGCACGG	ACCAGCTGGCCGATTCGGCA	CGG	23	0.65	CAG	1	3	43.12					1	0	0	0	4	5	9	1	0	0	0	0	0	0	Best
CT154_00850_1032_S_78	684	706	CGGCCAGCTTGACGCGCTGAAGG	CGGCCAGCTTGACGCGCTGA	AGG	23	0.7	CAG	1	5	66.67					1	0	0	1	7	10	18	1	0	0	0	0	0	0	Best
CT154_00850_1032_S_88	826	848	CGAATCGGGATCGAACATGTCGG	CGAATCGGGATCGAACATGT	CGG	23	0.5	CGA	1	1	80.04					1	0	0	0	0	2	2	1	0	0	0	0	0	0	Best
CT154_00850_1032_S_100	903	925	CCAGTCCGGCAACCTGACGATGG	CCAGTCCGGCAACCTGACGA	TGG	23	0.65	CAG	1	2	87.6					1	0	0	0	2	6	8	1	0	0	0	0	0	0	Best
CT154_00850_1032_S_106	951	973	CAGCCAGATTGCCGCCCTGTGGG	CAGCCAGATTGCCGCCCTGT	GGG	23	0.65	CAG	0	-	-	CAG	1	5	92.54	1	0	1	1	5	4	11	1	0	1	0	0	0	1	Moderate_risk
CT154_00850_1032_S_107	952	974	AGCCAGATTGCCGCCCTGTGGGG	AGCCAGATTGCCGCCCTGTG	GGG	23	0.65	CAG	1	4	92.54					1	0	0	1	0	5	6	1	0	0	0	0	0	0	Best
CT154_00850_1032_S_108	953	975	GCCAGATTGCCGCCCTGTGGGGG	GCCAGATTGCCGCCCTGTGG	GGG	23	0.7	CAG	1	3	92.54					1	0	0	1	6	2	9	1	0	0	0	0	0	0	Best
CT154_00850_1032_S_109	954	976	CCAGATTGCCGCCCTGTGGGGGG	CCAGATTGCCGCCCTGTGGG	GGG	23	0.7	CAG	1	2	92.54					1	0	0	2	6	5	13	1	0	0	0	1	0	1	Low_risk
CT154_00850_1032_A_6	954	976	CCCCCCACAGGGCGGCAATCTGG	CCCCCCACAGGGCGGCAATC	TGG	23	0.75	CCA	1	5	94.19					1	0	0	2	4	8	14	1	0	0	0	0	0	0	Best
CT154_00850_1032_A_88	57	79	CGGGCCAGGGGATGTCCACATGG	CGGGCCAGGGGATGTCCACA	TGG	23	0.7	CCA	1	5	7.27					1	0	0	0	1	3	4	1	0	0	0	0	0	0	Best
CT154_00850_1032_A_89	56	78	GGGCCAGGGGATGTCCACATGGG	GGGCCAGGGGATGTCCACAT	GGG	23	0.65	CCA	1	4	7.27					1	0	0	1	1	1	3	1	0	0	0	0	0	0	Best
CT154_00855_834_S_34	348	370	CCAGTATGTCGAAAGCTGGAAGG	CCAGTATGTCGAAAGCTGGA	AGG	23	0.5	CAG	1	2	41.85					1	0	0	0	0	2	2	1	0	0	0	0	0	0	Best
CT154_00855_834_S_46	480	502	CAACCAGATCGAGATGCATGCGG	CAACCAGATCGAGATGCATG	CGG	23	0.5	CAA	0	-	-	CAG	1	5	58.03	1	0	0	0	2	1	3	1	0	0	0	0	0	0	Best
CT154_00855_834_S_65	607	629	CAGCGTATCGCCGCGCGGCATGG	CAGCGTATCGCCGCGCGGCA	TGG	23	0.75	CAG	1	1	72.78					1	0	0	0	4	11	15	1	0	0	0	0	1	1	Low_risk
CT154_00855_834_A_50	348	370	CCTTCCAGCTTTCGACATACTGG	CCTTCCAGCTTTCGACATAC	TGG	23	0.5	CCA	1	5	43.88					1	0	0	0	0	2	2	1	0	0	0	0	0	0	Best
CT154_00855_834_A_55	312	334	GTGGCCAGTGGATCAGGTAAAGG	GTGGCCAGTGGATCAGGTAA	AGG	23	0.55	CCA	1	5	39.57					1	0	0	0	0	0	0	1	0	0	0	0	0	0	Best
CT154_00860_1131_S_2	13	35	CAGGCAGCAGCGGCATCTGACGG	CAGGCAGCAGCGGCATCTGA	CGG	23	0.65	CAG	1	1	1.15	CAG	0	-	-	1	0	0	0	2	1	3	1	0	0	0	0	0	0	Best
CT154_00860_1131_S_25	261	283	CTCGCAGCGTTTCGACGTGCCGG	CTCGCAGCGTTTCGACGTGC	CGG	23	0.65	CAG	1	5	23.43					1	0	0	0	3	4	7	1	0	0	0	0	0	0	Best
CT154_00860_1131_S_29	297	319	GCAGGTCATGCAGCGCGAGTCGG	GCAGGTCATGCAGCGCGAGT	CGG	23	0.65	CAG	1	2	26.35					1	0	0	0	5	11	16	1	0	0	0	0	0	0	Best
CT154_00860_1131_S_30	298	320	CAGGTCATGCAGCGCGAGTCGGG	CAGGTCATGCAGCGCGAGTC	GGG	23	0.65	CAG	1	1	26.35					1	0	0	0	1	5	6	1	0	0	0	0	0	0	Best
CT154_00860_1131_S_37	321	343	GGGGCAGCTTTACCGCAACGGGG	GGGGCAGCTTTACCGCAACG	GGG	23	0.65	CAG	1	5	28.74					1	0	0	1	0	3	4	1	0	0	0	0	0	0	Best
CT154_00860_1131_S_63	654	676	CCAGGCCGACCTGCTGATCGAGG	CCAGGCCGACCTGCTGATCG	AGG	23	0.7	CAG	1	2	57.91					1	0	0	2	13	15	30	1	0	0	1	0	0	1	Low_risk
CT154_00860_1131_S_66	697	719	CAGGCCGCGCAGAACAGCCGCGG	CAGGCCGCGCAGAACAGCCG	CGG	23	0.75	CAG	1	1	61.63					1	0	0	0	1	7	8	1	0	0	0	0	0	0	Best
CT154_00860_1131_S_73	738	760	CCAGCTTCTGGCCGCCGTGCCGG	CCAGCTTCTGGCCGCCGTGC	CGG	23	0.75	CAG	1	2	65.34					1	0	0	4	17	14	35	1	0	0	1	1	0	2	Low_risk
CT154_00860_1131_S_74	739	761	CAGCTTCTGGCCGCCGTGCCGGG	CAGCTTCTGGCCGCCGTGCC	GGG	23	0.75	CAG	1	1	65.34					1	0	0	2	9	11	22	1	0	0	0	0	0	0	Best
CT154_00860_1131_S_103	933	955	AGGGCAGGCACAGCACGCGGCGG	AGGGCAGGCACAGCACGCGG	CGG	23	0.75	CAG	1	5	82.85					1	0	0	0	6	8	14	1	0	0	0	0	0	0	Best
CT154_00860_1131_S_122	1071	1093	CGAACAGGTCTGCCAGCGGATGG	CGAACAGGTCTGCCAGCGGA	TGG	23	0.65	CGA	0	-	-	CAG	1	5	95.05	1	0	0	0	2	3	5	1	0	0	0	0	0	0	Best
CT154_00860_1131_S_123	1072	1094	GAACAGGTCTGCCAGCGGATGGG	GAACAGGTCTGCCAGCGGAT	GGG	23	0.6	CAG	1	4	95.05					1	0	0	0	4	4	8	1	0	0	0	0	0	0	Best
CT154_00860_1131_S_124	1080	1102	CTGCCAGCGGATGGGCAATGCGG	CTGCCAGCGGATGGGCAATG	CGG	23	0.65	CAG	1	5	95.84					1	0	0	1	5	5	11	1	0	0	0	0	0	0	Best
CT154_00860_1131_S_125	1081	1103	TGCCAGCGGATGGGCAATGCGGG	TGCCAGCGGATGGGCAATGC	GGG	23	0.65	CAG	1	4	95.84					1	0	0	0	6	9	15	1	0	0	0	0	0	0	Best
CT154_00860_1131_A_91	218	240	CCACGGGTCTTCCGGCGGTCCGG	CCACGGGTCTTCCGGCGGTC	CGG	23	0.75	CCA	1	1	21.22					1	0	0	1	1	7	9	1	0	0	0	0	0	0	Best
CT154_00865_618_S_29	285	307	GGACCAGTACAAGGCGCTGGGGG	GGACCAGTACAAGGCGCTGG	GGG	23	0.65	CAG	1	5	46.76					1	0	0	0	5	1	6	1	0	0	0	1	0	1	Low_risk
CT154_00865_618_S_48	556	578	CGCCAGTGGCATGCGGCGCAGGG	CGCCAGTGGCATGCGGCGCA	GGG	23	0.75	CAG	1	4	90.45					1	1	0	0	8	14	23	1	1	0	0	1	0	2	High_risk
CT154_00865_618_A_6	543	565	GCCACTGGCGCAGCGCATCCAGG	GCCACTGGCGCAGCGCATCC	AGG	23	0.75	CCA	1	2	91.26					1	0	0	2	4	3	9	1	0	0	0	0	0	0	Best
CT154_00865_618_A_7	542	564	CCACTGGCGCAGCGCATCCAGGG	CCACTGGCGCAGCGCATCCA	GGG	23	0.7	CCA	1	1	91.26					1	0	0	1	2	3	6	1	0	0	0	0	0	0	Best
CT154_00870_726_A_9	594	616	AGCGCCACAGCACGGTGGCGGGG	AGCGCCACAGCACGGTGGCG	GGG	23	0.75	CCA	1	5	84.3					1	0	0	0	2	6	8	1	0	0	0	0	0	0	Best
CT154_00875_1188_S_19	225	247	CCAGGCGCAGGCAGCGGACTGGG	CCAGGCGCAGGCAGCGGACT	GGG	23	0.75	CAG	1	2	19.02					1	0	0	1	4	6	11	1	0	0	0	0	0	0	Best
CT154_00875_1188_S_20	231	253	GCAGGCAGCGGACTGGGATGTGG	GCAGGCAGCGGACTGGGATG	TGG	23	0.7	CAG	1	2	19.53					1	0	0	0	2	5	7	1	0	0	0	0	0	0	Best
CT154_00875_1188_S_56	661	683	GTGCAGCAGGCACTGGCCGATGG	GTGCAGCAGGCACTGGCCGA	TGG	23	0.7	CAG	1	4	55.89					1	0	0	2	2	6	10	1	0	0	0	0	0	0	Best
CT154_00875_1188_S_57	662	684	TGCAGCAGGCACTGGCCGATGGG	TGCAGCAGGCACTGGCCGAT	GGG	23	0.65	CAG	1	3	55.89					1	0	0	1	3	3	7	1	0	0	0	0	0	0	Best
CT154_00875_1188_S_58	666	688	GCAGGCACTGGCCGATGGGCAGG	GCAGGCACTGGCCGATGGGC	AGG	23	0.75	CAG	1	2	56.14					1	0	0	0	12	16	28	1	0	0	0	0	0	0	Best
CT154_00875_1188_S_61	681	703	TGGGCAGGTGGATATCGTGGTGG	TGGGCAGGTGGATATCGTGG	TGG	23	0.6	CAG	1	5	57.66					1	0	0	0	3	6	9	1	0	0	0	0	0	0	Best
CT154_00875_1188_S_62	682	704	GGGCAGGTGGATATCGTGGTGGG	GGGCAGGTGGATATCGTGGT	GGG	23	0.6	CAG	1	4	57.66					1	0	1	1	1	6	9	1	0	0	0	0	0	0	Moderate_risk
CT154_00875_1188_S_63	685	707	CAGGTGGATATCGTGGTGGGTGG	CAGGTGGATATCGTGGTGGG	TGG	23	0.6	CAG	1	1	57.66					1	0	0	1	2	2	5	1	0	0	0	0	0	0	Best
CT154_00875_1188_S_89	858	880	TTCCCAGCGCAAGGCGCTGGCGG	TTCCCAGCGCAAGGCGCTGG	CGG	23	0.7	CAG	1	5	72.56					1	0	0	1	8	11	20	1	0	0	0	1	0	1	Low_risk
CT154_00875_1188_S_101	1011	1033	CCAGCAGGCCACCTATCTCGCGG	CCAGCAGGCCACCTATCTCG	CGG	23	0.65	CAG	1	2	85.19	CAG	1	5	85.44	1	0	0	0	1	5	6	1	0	0	0	0	0	0	Best
CT154_00875_1188_A_13	1074	1096	TGTCCCATACCGCGCGCAGGCGG	TGTCCCATACCGCGCGCAGG	CGG	23	0.7	CCA	1	5	91.92					1	0	0	0	4	6	10	1	0	0	0	0	0	0	Best
CT154_00875_1188_A_14	1073	1095	GTCCCATACCGCGCGCAGGCGGG	GTCCCATACCGCGCGCAGGC	GGG	23	0.75	CCA	1	4	91.92					1	0	0	3	4	15	22	1	0	0	1	0	2	3	Low_risk
CT154_00875_1188_A_29	990	1012	GGTCCCAGTGCAGGGCAGCGCGG	GGTCCCAGTGCAGGGCAGCG	CGG	23	0.75	CCA	1	5	84.85					1	0	0	0	0	7	7	1	0	0	0	0	0	0	Best
CT154_00875_1188_A_30	989	1011	GTCCCAGTGCAGGGCAGCGCGGG	GTCCCAGTGCAGGGCAGCGC	GGG	23	0.75	CCA	1	4	84.85					1	0	0	0	1	2	3	1	0	0	0	0	0	0	Best
CT154_00875_1188_A_39	929	951	GCCCCAGTAGCATGAGGACGTGG	GCCCCAGTAGCATGAGGACG	TGG	23	0.65	CCA	1	4	79.8					1	0	0	0	2	0	2	1	0	0	0	0	0	0	Best
CT154_00880_1134_S_5	97	119	CAGGTGATTGCCCCCGAAGCCGG	CAGGTGATTGCCCCCGAAGC	CGG	23	0.65	CAG	1	1	8.55					1	0	0	1	0	1	2	1	0	0	0	0	0	0	Best
CT154_00880_1134_S_96	819	841	CGACCAGTTGGAGGGCCTGCCGG	CGACCAGTTGGAGGGCCTGC	CGG	23	0.7	CGA	0	-	-	CAG	1	5	72.57	1	0	0	2	7	5	14	1	0	0	0	0	0	0	Best
CT154_00880_1134_S_130	1105	1127	CCGCAGGATCTGGAACGGCGTGG	CCGCAGGATCTGGAACGGCG	TGG	23	0.7	CAG	1	4	97.71					1	0	0	0	6	5	11	1	0	0	0	0	0	0	Best
CT154_00880_1134_A_85	488	510	CCAGCCCTCGATATCGCCCTTGG	CCAGCCCTCGATATCGCCCT	TGG	23	0.65	CCA	1	1	44.97					1	0	0	0	1	3	4	1	0	0	0	0	0	0	Best
CT154_00880_1134_A_100	291	313	CCCATACCATGCGCGTCCACCGG	CCCATACCATGCGCGTCCAC	CGG	23	0.65	CCA	1	2	27.51					1	0	0	0	5	0	5	1	0	0	0	0	0	0	Best
CT154_00880_1134_A_103	275	297	CCACCGGATCTTGGCGGTACCGG	CCACCGGATCTTGGCGGTAC	CGG	23	0.65	CCA	1	1	26.19					1	0	0	0	1	5	6	1	0	0	0	0	0	0	Best
CT154_00885_2238_S_6	93	115	GGAGCAGGCCATTGATCCCATGG	GGAGCAGGCCATTGATCCCA	TGG	23	0.6	CAG	1	5	4.33					1	0	0	0	1	3	4	1	0	0	0	0	0	0	Best
CT154_00885_2238_S_33	453	475	CCTGCAGAACGACGTGCTCCAGG	CCTGCAGAACGACGTGCTCC	AGG	23	0.65	CAG	1	5	20.42					1	2	0	1	3	2	8	1	0	0	0	0	0	0	Moderate_risk
CT154_00885_2238_S_57	666	688	GCAGGTCGAGACACTGCGCACGG	GCAGGTCGAGACACTGCGCA	CGG	23	0.65	CAG	1	2	29.8					1	0	0	1	2	5	8	1	0	0	0	0	0	0	Best
CT154_00885_2238_S_126	1372	1394	CAGGCAAAGGGGGACGGGCGCGG	CAGGCAAAGGGGGACGGGCG	CGG	23	0.75	CAA	0	-	-	CAG	1	1	61.3	1	0	0	3	1	4	8	1	0	0	0	0	0	0	Best
CT154_00885_2238_S_133	1431	1453	GGCGCAGGAACGGCTCATGCTGG	GGCGCAGGAACGGCTCATGC	TGG	23	0.7	CAG	1	5	64.12					1	0	1	4	2	12	19	1	0	0	0	0	0	0	Moderate_risk
CT154_00885_2238_S_134	1432	1454	GCGCAGGAACGGCTCATGCTGGG	GCGCAGGAACGGCTCATGCT	GGG	23	0.65	CAG	1	4	64.12					1	0	0	4	2	12	18	1	0	0	0	0	0	0	Best
CT154_00885_2238_S_142	1507	1529	CCGCAGGTGGAAACCATGACCGG	CCGCAGGTGGAAACCATGAC	CGG	23	0.6	CAG	1	4	67.47					1	0	0	0	3	1	4	1	0	0	0	0	0	0	Best
CT154_00885_2238_S_143	1510	1532	CAGGTGGAAACCATGACCGGCGG	CAGGTGGAAACCATGACCGG	CGG	23	0.6	CAG	1	1	67.47					1	0	0	0	3	4	7	1	0	0	0	0	0	0	Best
CT154_00885_2238_S_160	1625	1647	GACAGATCGAGGCCATCGGCCGG	GACAGATCGAGGCCATCGGC	CGG	23	0.65	CAG	1	3	72.7					1	2	0	1	3	3	9	1	2	0	1	0	0	3	High_risk
CT154_00885_2238_S_163	1656	1678	GCAGGAAGCGTGCAGCCAGATGG	GCAGGAAGCGTGCAGCCAGA	TGG	23	0.65	CAG	1	2	74.04					1	0	0	0	1	6	7	1	0	0	0	0	0	0	Best
CT154_00885_2238_S_172	1782	1804	TGGCCAGCACGGCCTGACGCCGG	TGGCCAGCACGGCCTGACGC	CGG	23	0.75	CAG	1	5	79.8					1	0	0	2	12	9	23	1	0	0	0	0	0	0	Best
CT154_00885_2238_S_187	2016	2038	TGCCCAGGCCGTGACCATGGCGG	TGCCCAGGCCGTGACCATGG	CGG	23	0.7	CAG	1	5	90.26					3	0	0	1	7	10	20	3	0	0	0	0	0	2	Repeat_sites_or_bad
CT154_00885_2238_S_199	2097	2119	GCAGCAGTGGCGGCTGCTTGAGG	GCAGCAGTGGCGGCTGCTTG	AGG	23	0.7	CAG	1	2	93.74	CAG	1	5	93.88	1	0	0	1	3	1	5	1	0	0	0	0	0	0	Best
CT154_00885_2238_S_202	2138	2160	TGCAGGGCTATCTGTTTGCTAGG	TGCAGGGCTATCTGTTTGCT	AGG	23	0.5	CAG	1	3	95.62					1	1	0	2	0	0	3	1	0	0	0	0	0	0	Moderate_risk
CT154_00885_2238_A_166	155	177	GCCCCATATGCGCTCGGCGGCGG	GCCCCATATGCGCTCGGCGG	CGG	23	0.75	CCA	1	4	7.77					1	0	0	1	4	5	10	1	0	0	0	0	1	1	Low_risk
CT154_00890_1734_S_2	8	30	TGCAACATGATGATCGGCTGCGG	TGCAACATGATGATCGGCTG	CGG	23	0.5	CAA	1	3	0.58					1	0	0	1	1	0	2	1	0	0	0	0	0	0	Best
CT154_00890_1734_S_3	9	31	GCAACATGATGATCGGCTGCGGG	GCAACATGATGATCGGCTGC	GGG	23	0.55	CAA	1	2	0.58					1	0	0	1	2	3	6	1	0	0	0	0	0	0	Best
CT154_00890_1734_S_7	39	61	GCATCAGGATGCGGATTTCTGGG	GCATCAGGATGCGGATTTCT	GGG	23	0.5	CAG	1	5	2.48					1	0	0	0	2	2	4	1	0	0	0	0	0	0	Best
CT154_00890_1734_S_21	246	268	CCAGTCGGGCCAGCTGTGGCAGG	CCAGTCGGGCCAGCTGTGGC	AGG	23	0.75	CAG	1	2	14.24					1	0	0	1	7	9	17	1	0	0	0	0	0	0	Best
CT154_00890_1734_S_22	247	269	CAGTCGGGCCAGCTGTGGCAGGG	CAGTCGGGCCAGCTGTGGCA	GGG	23	0.7	CAG	1	1	14.24					1	0	0	0	2	11	13	1	0	0	0	0	0	0	Best
CT154_00890_1734_S_23	263	285	GGCAGGGCAATATCTGCAATCGG	GGCAGGGCAATATCTGCAAT	CGG	23	0.5	CAG	1	3	15.28					1	0	0	1	1	1	3	1	0	0	0	0	0	0	Best
CT154_00890_1734_S_24	264	286	GCAGGGCAATATCTGCAATCGGG	GCAGGGCAATATCTGCAATC	GGG	23	0.5	CAG	1	2	15.28					1	0	0	1	4	2	7	1	0	0	0	0	0	0	Best
CT154_00890_1734_S_49	565	587	AAGCAGATCAATGACGTGCACGG	AAGCAGATCAATGACGTGCA	CGG	23	0.45	CAG	1	4	32.76					1	0	1	1	1	2	5	1	0	0	0	0	0	0	Moderate_risk
CT154_00890_1734_S_75	849	871	TGTGCAGAAAAACGCCGACATGG	TGTGCAGAAAAACGCCGACA	TGG	23	0.5	CAG	1	5	49.19					1	0	0	1	1	2	4	1	0	0	0	0	0	0	Best
CT154_00890_1734_S_109	1305	1327	GCAGCCCGAGAACTTCGTGCTGG	GCAGCCCGAGAACTTCGTGC	TGG	23	0.65	CAG	1	2	75.32					1	0	0	1	1	2	4	1	0	0	0	0	0	0	Best
CT154_00890_1734_S_136	1560	1582	GGGGCAGGGCTTCAGGATGGAGG	GGGGCAGGGCTTCAGGATGG	AGG	23	0.7	CAG	1	5	90.2					1	0	0	1	8	5	14	1	0	0	0	0	0	0	Best
CT154_00890_1734_S_148	1683	1705	GCAGGATATACTGGTCATGCCGG	GCAGGATATACTGGTCATGC	CGG	23	0.5	CAG	1	2	97.12					1	0	0	0	2	7	9	1	0	0	0	0	0	0	Best
CT154_00890_1734_A_38	1176	1198	TGTTCCACATGTGTACGTCATGG	TGTTCCACATGTGTACGTCA	TGG	23	0.45	CCA	1	5	68.86					1	0	0	0	0	4	4	1	0	0	0	0	0	0	Best
CT154_00890_1734_A_39	1173	1195	TCCACATGTGTACGTCATGGCGG	TCCACATGTGTACGTCATGG	CGG	23	0.5	CCA	1	2	68.86					1	0	0	0	0	1	1	1	0	0	0	0	0	0	Best
CT154_00890_1734_A_121	246	268	CCTGCCACAGCTGGCCCGACTGG	CCTGCCACAGCTGGCCCGAC	TGG	23	0.75	CCA	1	5	15.22					1	0	1	1	9	7	18	1	0	0	0	0	0	0	Moderate_risk
CT154_00890_1734_A_122	242	264	CCACAGCTGGCCCGACTGGATGG	CCACAGCTGGCCCGACTGGA	TGG	23	0.7	CCA	1	1	15.22					1	0	0	0	3	7	10	1	0	0	0	0	0	0	Best
CT154_00895_468_S_30	264	286	CCAGATTATCCGTCATGACGTGG	CCAGATTATCCGTCATGACG	TGG	23	0.5	CAG	1	2	56.62					1	0	0	0	2	2	4	1	0	0	0	0	0	0	Best
CT154_00905_414_S_7	93	115	ATGGCGAGCGGATCTTCTTAAGG	ATGGCGAGCGGATCTTCTTA	AGG	23	0.5	CGA	1	5	23.43					1	0	0	0	0	0	0	1	0	0	0	0	0	0	Best
CT154_00905_414_S_26	369	391	GCAGGAACGCCACGAACGCATGG	GCAGGAACGCCACGAACGCA	TGG	23	0.65	CAG	1	2	89.37					1	0	0	0	4	3	7	1	0	0	0	0	0	0	Best
CT154_00905_414_A_26	78	100	CTCGCCATTTCAGCAGCTTGAGG	CTCGCCATTTCAGCAGCTTG	AGG	23	0.55	CCA	1	5	23.19					1	0	0	0	0	1	1	1	0	0	0	0	0	0	Best
CT154_00905_414_A_27	75	97	GCCATTTCAGCAGCTTGAGGCGG	GCCATTTCAGCAGCTTGAGG	CGG	23	0.55	CCA	1	2	23.19					1	0	0	0	0	3	3	1	0	0	0	0	0	0	Best
CT154_00910_1599_S_19	348	370	GCAGCGTATCGTGACCGACGTGG	GCAGCGTATCGTGACCGACG	TGG	23	0.65	CAG	1	2	21.83					1	0	0	0	3	6	9	1	0	0	0	0	0	0	Best
CT154_00910_1599_S_21	379	401	CCGCAGCTGGCCAACACCCCCGG	CCGCAGCTGGCCAACACCCC	CGG	23	0.75	CAG	1	4	23.89					1	0	0	0	3	4	7	1	0	0	0	0	0	0	Best
CT154_00910_1599_S_22	405	427	CTCCCAGTTCGCGCCCACACCGG	CTCCCAGTTCGCGCCCACAC	CGG	23	0.7	CAG	1	5	25.58					1	0	0	1	1	3	5	1	0	0	0	0	0	0	Best
CT154_00910_1599_S_23	406	428	TCCCAGTTCGCGCCCACACCGGG	TCCCAGTTCGCGCCCACACC	GGG	23	0.7	CAG	1	4	25.58					1	0	0	0	0	2	2	1	0	0	0	0	0	0	Best
CT154_00910_1599_S_24	407	429	CCCAGTTCGCGCCCACACCGGGG	CCCAGTTCGCGCCCACACCG	GGG	23	0.75	CAG	1	3	25.58					1	0	0	0	0	3	3	1	0	0	0	0	0	0	Best
CT154_00910_1599_S_25	408	430	CCAGTTCGCGCCCACACCGGGGG	CCAGTTCGCGCCCACACCGG	GGG	23	0.75	CAG	1	2	25.58					1	0	0	0	2	4	6	1	0	0	0	0	0	0	Best
CT154_00910_1599_S_27	450	472	CAACCAGTGGCGCGACAGCGTGG	CAACCAGTGGCGCGACAGCG	TGG	23	0.7	CAA	0	-	-	CAG	1	5	28.39	1	0	0	1	3	3	7	1	0	0	0	0	0	0	Best
CT154_00910_1599_S_35	539	561	CCCAGGCCGTGAACGAAGCCCGG	CCCAGGCCGTGAACGAAGCC	CGG	23	0.7	CAG	1	3	33.83					1	0	0	0	3	6	9	1	0	0	0	0	0	0	Best
CT154_00910_1599_S_39	579	601	CCGCCAGTCGGAAGTAGCGCGGG	CCGCCAGTCGGAAGTAGCGC	GGG	23	0.7	CAG	1	5	36.46					1	0	0	1	1	2	4	1	0	0	0	0	0	0	Best
CT154_00910_1599_S_42	627	649	GGAACAGCTGCGCATTGTCATGG	GGAACAGCTGCGCATTGTCA	TGG	23	0.55	CAG	1	5	39.46					1	0	0	0	4	7	11	1	0	0	0	1	0	1	Low_risk
CT154_00910_1599_S_44	684	706	GAACCAGCAGCGCTACACCAAGG	GAACCAGCAGCGCTACACCA	AGG	23	0.6	CAG	1	5	43.03					1	0	0	0	1	1	2	1	0	0	0	0	0	0	Best
CT154_00910_1599_S_45	685	707	AACCAGCAGCGCTACACCAAGGG	AACCAGCAGCGCTACACCAA	GGG	23	0.55	CAG	1	4	43.03					1	0	0	0	2	4	6	1	0	0	0	0	0	0	Best
CT154_00910_1599_S_46	686	708	ACCAGCAGCGCTACACCAAGGGG	ACCAGCAGCGCTACACCAAG	GGG	23	0.6	CAG	1	3	43.03					1	0	0	0	2	3	5	1	0	0	0	0	0	0	Best
CT154_00910_1599_S_47	690	712	GCAGCGCTACACCAAGGGGCTGG	GCAGCGCTACACCAAGGGGC	TGG	23	0.7	CAG	1	2	43.21					1	0	0	0	2	3	5	1	0	0	0	0	0	0	Best
CT154_00910_1599_S_51	741	763	CGCCCAGTATGAAAGCACGCTGG	CGCCCAGTATGAAAGCACGC	TGG	23	0.6	CAG	1	5	46.59					1	0	0	0	2	6	8	1	0	0	0	0	0	0	Best
CT154_00910_1599_S_52	780	802	TGAGCAGCAGCTTGTCCTGCAGG	TGAGCAGCAGCTTGTCCTGC	AGG	23	0.6	CAG	1	5	49.03					1	0	0	0	6	12	18	1	0	0	0	0	0	0	Best
CT154_00910_1599_S_80	1140	1162	TGGCCAGCTTGAACTGCGCAAGG	TGGCCAGCTTGAACTGCGCA	AGG	23	0.6	CAG	1	5	71.54					1	0	0	0	2	3	5	1	0	0	0	0	0	0	Best
CT154_00910_1599_S_87	1254	1276	ACAGCGCCGCCATGACGAACTGG	ACAGCGCCGCCATGACGAAC	TGG	23	0.65	CAG	1	2	78.49					1	0	0	0	6	9	15	1	0	0	0	0	0	0	Best
CT154_00910_1599_S_92	1315	1337	GCGCAGGACCAGTACCGCAACGG	GCGCAGGACCAGTACCGCAA	CGG	23	0.65	CAG	1	4	82.43					1	0	0	0	4	7	11	1	0	0	0	0	0	0	Best
CT154_00910_1599_S_93	1320	1342	GGACCAGTACCGCAACGGCATGG	GGACCAGTACCGCAACGGCA	TGG	23	0.65	CAG	1	5	82.8					1	0	0	0	0	9	9	1	0	0	0	0	0	0	Best
CT154_00910_1599_S_98	1365	1387	CACGCAGCGCCAGTATCTGGGGG	CACGCAGCGCCAGTATCTGG	GGG	23	0.65	CAG	1	5	85.62					1	0	0	0	3	0	3	1	0	0	0	0	0	0	Best
CT154_00910_1599_A_62	1056	1078	CATTCCAGAACCCGAGGTCGCGG	CATTCCAGAACCCGAGGTCG	CGG	23	0.6	CCA	1	5	67.17					1	0	0	0	0	3	3	1	0	0	0	0	0	0	Best
CT154_00910_1599_A_63	1052	1074	CCAGAACCCGAGGTCGCGGAAGG	CCAGAACCCGAGGTCGCGGA	AGG	23	0.7	CCA	1	1	67.17					1	0	0	0	1	4	5	1	0	0	0	0	0	0	Best
CT154_00910_1599_A_131	476	498	CCACAGGTCCAGCTCCCATGTGG	CCACAGGTCCAGCTCCCATG	TGG	23	0.65	CCA	1	1	31.14					1	0	1	1	0	2	4	1	0	0	0	0	0	0	Moderate_risk
CT154_00910_1599_A_136	441	463	CGCGCCACTGGTTGAACAGGGGG	CGCGCCACTGGTTGAACAGG	GGG	23	0.65	CCA	1	5	28.71					1	0	1	0	3	1	5	1	0	0	0	0	0	0	Moderate_risk
CT154_00910_1599_A_179	141	163	GGGTCCACCATGCGGTATCGGGG	GGGTCCACCATGCGGTATCG	GGG	23	0.65	CCA	1	5	9.94					1	0	0	0	0	3	3	1	0	0	0	0	0	0	Best
CT154_00915_699_S_50	564	586	CATGCAGTTGCCGGTCAACACGG	CATGCAGTTGCCGGTCAACA	CGG	23	0.55	CAG	1	5	81.26					1	0	0	0	3	3	6	1	0	0	0	0	0	0	Best
CT154_00915_699_A_21	437	459	CCATGCGGACAGGATGTTGATGG	CCATGCGGACAGGATGTTGA	TGG	23	0.55	CCA	1	1	65.67					1	0	0	0	0	4	4	1	0	0	0	0	0	0	Best
CT154_00915_699_A_25	399	421	GCTTCCAGAAGGTCTCCGCCAGG	GCTTCCAGAAGGTCTCCGCC	AGG	23	0.65	CCA	1	5	59.66					1	0	0	0	0	0	0	1	0	0	0	0	0	0	Best
CT154_00915_699_A_26	398	420	CTTCCAGAAGGTCTCCGCCAGGG	CTTCCAGAAGGTCTCCGCCA	GGG	23	0.6	CCA	1	4	59.66					1	0	0	0	0	1	1	1	0	0	0	0	0	0	Best
CT154_00915_699_A_27	395	417	CCAGAAGGTCTCCGCCAGGGCGG	CCAGAAGGTCTCCGCCAGGG	CGG	23	0.7	CCA	1	1	59.66					1	0	0	0	1	3	4	1	0	0	0	0	0	0	Best
CT154_00920_2199_S_14	213	235	GATGCAGCTCCAGCCCTCCACGG	GATGCAGCTCCAGCCCTCCA	CGG	23	0.65	CAG	1	5	9.87					1	0	0	0	1	1	2	1	0	0	0	0	0	0	Best
CT154_00920_2199_S_15	214	236	ATGCAGCTCCAGCCCTCCACGGG	ATGCAGCTCCAGCCCTCCAC	GGG	23	0.65	CAG	1	4	9.87					1	0	0	0	1	1	2	1	0	0	0	0	0	0	Best
CT154_00920_2199_S_16	215	237	TGCAGCTCCAGCCCTCCACGGGG	TGCAGCTCCAGCCCTCCACG	GGG	23	0.7	CAG	1	3	9.87					1	0	0	0	0	1	1	1	0	0	0	0	0	0	Best
CT154_00920_2199_S_17	216	238	GCAGCTCCAGCCCTCCACGGGGG	GCAGCTCCAGCCCTCCACGG	GGG	23	0.75	CAG	1	2	9.87					1	0	0	0	0	0	0	1	0	0	0	0	0	0	Best
CT154_00920_2199_S_29	318	340	GCAAGCCCCCGGTGTGGCACAGG	GCAAGCCCCCGGTGTGGCAC	AGG	23	0.75	CAA	1	2	14.51					1	0	0	0	1	6	7	1	0	0	0	0	0	0	Best
CT154_00920_2199_S_40	492	514	GGTGCAGTACGGCTTCCTGCAGG	GGTGCAGTACGGCTTCCTGC	AGG	23	0.65	CAG	1	5	22.56					1	0	0	1	7	16	24	1	0	0	0	1	0	1	Low_risk
CT154_00920_2199_S_41	495	517	GCAGTACGGCTTCCTGCAGGCGG	GCAGTACGGCTTCCTGCAGG	CGG	23	0.65	CAG	1	2	22.56					1	0	1	2	9	19	31	1	0	0	0	0	0	0	Moderate_risk
CT154_00920_2199_S_57	610	632	GCCCAGTATGGGGGGCAGTATGG	GCCCAGTATGGGGGGCAGTA	TGG	23	0.65	CAG	1	4	27.88					1	0	0	0	1	5	6	1	0	0	0	0	0	0	Best
CT154_00920_2199_S_75	814	836	TACCAGCTACCCAACAATGGCGG	TACCAGCTACCCAACAATGG	CGG	23	0.5	CAG	1	4	37.15					1	0	0	0	0	1	1	1	0	0	0	0	0	0	Best
CT154_00920_2199_S_92	1053	1075	AAGCCAGCATGCCGAACGGTCGG	AAGCCAGCATGCCGAACGGT	CGG	23	0.6	CAG	1	5	48.07					1	0	0	0	1	1	2	1	0	0	0	0	0	0	Best
CT154_00920_2199_S_95	1091	1113	CGCAGAGCGACGTGACCTGGCGG	CGCAGAGCGACGTGACCTGG	CGG	23	0.7	CAG	1	3	49.7					1	0	0	0	1	3	4	1	0	0	0	0	0	0	Best
CT154_00920_2199_S_96	1092	1114	GCAGAGCGACGTGACCTGGCGGG	GCAGAGCGACGTGACCTGGC	GGG	23	0.7	CAG	1	2	49.7					1	0	0	0	1	5	6	1	0	0	0	0	0	0	Best
CT154_00920_2199_S_102	1206	1228	CCAGATGATCAACATCCATACGG	CCAGATGATCAACATCCATA	CGG	23	0.4	CAG	1	2	54.89					1	0	0	0	1	1	2	1	0	0	0	0	0	0	Best
CT154_00920_2199_S_103	1207	1229	CAGATGATCAACATCCATACGGG	CAGATGATCAACATCCATAC	GGG	23	0.4	CAG	1	1	54.89					1	0	0	1	1	0	2	1	0	0	0	0	0	0	Best
CT154_00920_2199_S_131	1468	1490	CAGCAGTTTGCCAATACGTCCGG	CAGCAGTTTGCCAATACGTC	CGG	23	0.5	CAG	1	1	66.76	CAG	1	4	66.89	1	0	0	0	0	0	0	1	0	0	0	0	0	0	Best
CT154_00920_2199_S_138	1559	1581	AGCAGACCATCCTGCCCGGCTGG	AGCAGACCATCCTGCCCGGC	TGG	23	0.7	CAG	1	3	70.99					1	0	0	0	8	4	12	1	0	0	0	0	0	0	Best
CT154_00920_2199_S_160	1824	1846	CAGCCAGCACTGGATCCATCTGG	CAGCCAGCACTGGATCCATC	TGG	23	0.6	CAG	0	-	-	CAG	1	5	83.13	1	0	0	0	3	2	5	1	0	0	0	0	0	0	Best
CT154_00920_2199_S_162	1851	1873	TGACCAGCGCTGGACCGCCTCGG	TGACCAGCGCTGGACCGCCT	CGG	23	0.7	CAG	1	5	84.36					1	0	0	0	1	2	3	1	0	0	0	0	0	0	Best
CT154_00920_2199_S_179	1957	1979	CAGGATTCGGATGTGCCCAATGG	CAGGATTCGGATGTGCCCAA	TGG	23	0.55	CAG	1	1	88.99					1	0	0	0	0	1	1	1	0	0	0	0	0	0	Best
CT154_00920_2199_A_37	1817	1839	GATCCAGTGCTGGCTGATATAGG	GATCCAGTGCTGGCTGATAT	AGG	23	0.5	CCA	1	4	83.49					1	0	0	0	0	0	0	1	0	0	0	0	0	0	Best
CT154_00920_2199_A_65	1360	1382	CGCCATACCACATTGATGCGCGG	CGCCATACCACATTGATGCG	CGG	23	0.55	CCA	1	3	62.76					1	0	0	0	0	2	2	1	0	0	0	0	0	0	Best
CT154_00920_2199_A_66	1359	1381	GCCATACCACATTGATGCGCGGG	GCCATACCACATTGATGCGC	GGG	23	0.55	CCA	1	2	62.76					1	0	0	0	0	1	1	1	0	0	0	0	0	0	Best
CT154_00920_2199_A_71	1257	1279	GCCATTCATCCTGCACATACAGG	GCCATTCATCCTGCACATAC	AGG	23	0.5	CCA	1	2	58.12					1	0	0	0	2	4	6	1	0	0	0	0	0	0	Best
CT154_00925_1380_S_144	1209	1231	CCACCAGTTGGTGGCGCAGGCGG	CCACCAGTTGGTGGCGCAGG	CGG	23	0.7	CAG	1	5	87.9					1	0	0	1	4	15	20	1	0	0	0	0	0	0	Best
CT154_00925_1380_A_8	1235	1257	CCAGATGATGGTCACGCCCACGG	CCAGATGATGGTCACGCCCA	CGG	23	0.6	CCA	1	1	91.09					1	0	0	0	3	5	8	1	0	0	0	0	0	0	Best
CT154_00925_1380_A_25	1028	1050	CCCCCAGAAGCAGATCACACCGG	CCCCCAGAAGCAGATCACAC	CGG	23	0.6	CCA	1	4	75.87					1	0	0	0	0	0	0	1	0	0	0	0	0	0	Best
CT154_00925_1380_A_37	872	894	CATCCACGATACGCCAGCGGCGG	CATCCACGATACGCCAGCGG	CGG	23	0.65	CCA	1	4	64.57					1	0	0	1	3	2	6	1	0	0	0	0	0	0	Best
CT154_00925_1380_A_38	869	891	CCACGATACGCCAGCGGCGGCGG	CCACGATACGCCAGCGGCGG	CGG	23	0.75	CCA	1	1	64.57					1	0	0	1	3	4	8	1	0	0	0	0	0	0	Best
CT154_00925_1380_A_47	770	792	CCAGCCCACCCACAGCAGCGAGG	CCAGCCCACCCACAGCAGCG	AGG	23	0.75	CCA	1	1	57.39					1	0	0	0	1	2	3	1	0	0	0	0	0	0	Best
CT154_00925_1380_A_68	574	596	CCCCACACCCAGTGGGCCACCGG	CCCCACACCCAGTGGGCCAC	CGG	23	0.75	CCA	1	3	43.04					1	0	0	0	0	3	3	1	0	0	0	0	0	0	Best
CT154_00925_1380_A_84	431	453	CATCCACACGCTTTCGGGAATGG	CATCCACACGCTTTCGGGAA	TGG	23	0.55	CCA	1	4	32.61					1	0	0	0	0	0	0	1	0	0	0	0	0	0	Best
CT154_00930_339_S_14	121	143	GGCCAGACCGAAATCTATCGTGG	GGCCAGACCGAAATCTATCG	TGG	23	0.55	CAG	1	4	36.58					1	0	1	0	4	1	6	1	0	0	0	0	0	0	Moderate_risk
CT154_00930_339_S_18	201	223	CACCCAGTGCGACAAGGTGGTGG	CACCCAGTGCGACAAGGTGG	TGG	23	0.65	CAG	1	5	60.47					1	0	0	0	4	9	13	1	0	0	0	0	0	0	Best
CT154_00930_339_S_19	204	226	CCAGTGCGACAAGGTGGTGGAGG	CCAGTGCGACAAGGTGGTGG	AGG	23	0.65	CAG	1	2	60.47					1	0	0	0	10	2	12	1	0	0	0	1	0	1	Low_risk
CT154_00930_339_S_20	229	251	ATCCAGAGCGCCGCGTGCACCGG	ATCCAGAGCGCCGCGTGCAC	CGG	23	0.7	CAG	1	4	68.44					1	0	0	0	1	2	3	1	0	0	0	0	0	0	Best
CT154_00930_339_S_25	287	309	TGCAACAGGCAATACGTATCAGG	TGCAACAGGCAATACGTATC	AGG	23	0.45	CAA	1	3	85.25					1	0	0	0	1	2	3	1	0	0	0	0	0	0	Best
CT154_00935_1275_S_13	79	101	CAGCACCTGGCTTACGGCTACGG	CAGCACCTGGCTTACGGCTA	CGG	23	0.6	CAG	1	1	6.2					1	0	0	0	1	1	2	1	0	0	0	0	0	0	Best
CT154_00935_1275_S_55	318	340	GCAGATCGTGACCGTGGCCCTGG	GCAGATCGTGACCGTGGCCC	TGG	23	0.7	CAG	1	2	25.02					1	0	0	1	7	8	16	1	0	0	0	1	0	1	Low_risk
CT154_00935_1275_S_56	319	341	CAGATCGTGACCGTGGCCCTGGG	CAGATCGTGACCGTGGCCCT	GGG	23	0.65	CAG	1	1	25.02					1	0	0	1	2	5	8	1	0	0	0	0	0	0	Best
CT154_00935_1275_S_111	618	640	CCAGTATGAAACCGGGGCCATGG	CCAGTATGAAACCGGGGCCA	TGG	23	0.6	CAG	1	2	48.55					1	0	0	0	1	2	3	1	0	0	0	0	0	0	Best
CT154_00935_1275_S_128	729	751	CGTGCAGAACCGGGCGGCGACGG	CGTGCAGAACCGGGCGGCGA	CGG	23	0.75	CAG	1	5	57.49					1	0	0	1	6	10	17	1	0	0	0	0	0	0	Best
CT154_00935_1275_S_129	730	752	GTGCAGAACCGGGCGGCGACGGG	GTGCAGAACCGGGCGGCGAC	GGG	23	0.75	CAG	1	4	57.49					1	0	0	0	3	2	5	1	0	0	0	1	0	1	Low_risk
CT154_00935_1275_S_130	731	753	TGCAGAACCGGGCGGCGACGGGG	TGCAGAACCGGGCGGCGACG	GGG	23	0.75	CAG	1	3	57.49					1	0	0	0	3	5	8	1	0	0	0	0	0	0	Best
CT154_00935_1275_S_153	864	886	CGCCCAGATGGGGGTGCAGCTGG	CGCCCAGATGGGGGTGCAGC	TGG	23	0.75	CAG	1	5	68.08					1	0	0	0	3	8	11	1	0	0	0	0	0	0	Best
CT154_00935_1275_S_197	1130	1152	CGCAGCTGGGGCATGACATGTGG	CGCAGCTGGGGCATGACATG	TGG	23	0.65	CAG	1	3	88.78					1	0	0	0	2	3	5	1	0	0	0	0	0	0	Best
CT154_00935_1275_S_198	1131	1153	GCAGCTGGGGCATGACATGTGGG	GCAGCTGGGGCATGACATGT	GGG	23	0.6	CAG	1	2	88.78					1	0	0	0	1	7	8	1	0	0	0	0	0	0	Best
CT154_00935_1275_A_23	995	1017	GTTCCACACCCCCGCCAGCACGG	GTTCCACACCCCCGCCAGCA	CGG	23	0.7	CCA	1	4	79.53					1	0	0	0	4	18	22	1	0	0	0	1	0	1	Low_risk
CT154_00935_1275_A_48	647	669	TGCCCACAGTACCACGGGCATGG	TGCCCACAGTACCACGGGCA	TGG	23	0.65	CCA	1	4	52.24					1	0	0	0	2	2	4	1	0	0	0	0	0	0	Best
CT154_00935_1275_A_53	575	597	CCATGGCACGCATGCCCCGATGG	CCATGGCACGCATGCCCCGA	TGG	23	0.7	CCA	1	1	46.82					1	0	0	0	5	6	11	1	0	0	0	0	0	0	Best
CT154_00940_855_S_52	690	712	CCAGCAGACCATCTTCCTGCAGG	CCAGCAGACCATCTTCCTGC	AGG	23	0.6	CAG	1	2	80.82	CAG	1	5	81.17	1	0	0	0	4	6	10	1	0	0	0	0	0	0	Best
CT154_00940_855_S_53	705	727	CCTGCAGGATCGCATCATACTGG	CCTGCAGGATCGCATCATAC	TGG	23	0.55	CAG	1	5	82.92					1	0	0	0	0	4	4	1	0	0	0	0	0	0	Best
CT154_00940_855_S_55	742	764	CGACGGCTGCCGCTTTCCGCCGG	CGACGGCTGCCGCTTTCCGC	CGG	23	0.75	CGA	1	1	86.78					1	0	0	0	2	3	5	1	0	0	0	0	0	0	Best
CT154_00945_654_S_29	212	234	GGCAGTTTGGCGGCACGGCGCGG	GGCAGTTTGGCGGCACGGCG	CGG	23	0.75	CAG	1	3	32.72					1	0	0	0	4	11	15	1	0	0	0	0	0	0	Best
CT154_00945_654_S_33	279	301	CATCCAGGTGCGTACCCATATGG	CATCCAGGTGCGTACCCATA	TGG	23	0.55	CAG	1	5	43.27					1	0	0	0	0	0	0	1	0	0	0	0	0	0	Best
CT154_00945_654_S_71	513	535	GGGGCAGGCCATGCTGCATGTGG	GGGGCAGGCCATGCTGCATG	TGG	23	0.7	CAG	1	5	79.05					1	0	0	2	15	10	27	1	0	0	0	0	0	0	Best
CT154_00945_654_A_4	565	587	GCCCAGCGTGACAGCACCAGCGG	GCCCAGCGTGACAGCACCAG	CGG	23	0.7	CCA	1	3	89.45					1	0	0	2	3	2	7	1	0	0	0	0	0	0	Best
CT154_00945_654_A_5	564	586	CCCAGCGTGACAGCACCAGCGGG	CCCAGCGTGACAGCACCAGC	GGG	23	0.7	CCA	1	2	89.45					1	0	0	1	1	3	5	1	0	0	0	0	0	0	Best
CT154_00945_654_A_6	563	585	CCAGCGTGACAGCACCAGCGGGG	CCAGCGTGACAGCACCAGCG	GGG	23	0.7	CCA	1	1	89.45					1	0	0	1	1	8	10	1	0	0	0	0	0	0	Best
CT154_00945_654_A_24	359	381	CGGCCATGGTACCGGCATGGTGG	CGGCCATGGTACCGGCATGG	TGG	23	0.7	CCA	1	4	57.8					1	0	0	1	8	7	16	1	0	0	0	0	1	1	Low_risk
CT154_00945_654_A_25	356	378	CCATGGTACCGGCATGGTGGCGG	CCATGGTACCGGCATGGTGG	CGG	23	0.65	CCA	1	1	57.8					1	0	0	1	5	11	17	1	0	0	0	1	0	1	Low_risk
CT154_00950_618_S_31	261	283	CGTGCAGGGATGGGCGGTCATGG	CGTGCAGGGATGGGCGGTCA	TGG	23	0.7	CAG	1	5	42.88					1	0	0	0	2	8	10	1	0	0	0	0	0	0	Best
CT154_00950_618_A_16	429	451	CGAACCATGCCTCCCCCGCCAGG	CGAACCATGCCTCCCCCGCC	AGG	23	0.75	CCA	1	5	72.33					1	0	0	0	5	5	10	1	0	0	0	1	0	1	Low_risk
CT154_00950_618_A_17	428	450	GAACCATGCCTCCCCCGCCAGGG	GAACCATGCCTCCCCCGCCA	GGG	23	0.7	CCA	1	4	72.33					1	0	0	0	0	5	5	1	0	0	0	0	0	0	Best
CT154_00950_618_A_45	233	255	AAGCCATGTGGGGGCCACGCCGG	AAGCCATGTGGGGGCCACGC	CGG	23	0.7	CCA	1	4	40.78					1	0	0	0	3	0	3	1	0	0	0	0	0	0	Best
CT154_00950_618_A_46	232	254	AGCCATGTGGGGGCCACGCCGGG	AGCCATGTGGGGGCCACGCC	GGG	23	0.75	CCA	1	3	40.78					1	0	0	0	2	9	11	1	0	0	0	0	0	0	Best
CT154_00955_603_S_14	103	125	GCGCAGGCCCCGGTGATCGTGGG	GCGCAGGCCCCGGTGATCGT	GGG	23	0.75	CAG	1	4	17.58					1	0	0	0	2	8	10	1	0	0	0	0	0	0	Best
CT154_00955_603_S_16	129	151	CCAGACGGCCACCGCCATTGTGG	CCAGACGGCCACCGCCATTG	TGG	23	0.7	CAG	1	2	21.56					1	0	0	0	6	10	16	1	0	0	0	0	0	0	Best
CT154_00960_2205_S_12	177	199	GCTCCAGTCCCCCATGAGTTCGG	GCTCCAGTCCCCCATGAGTT	CGG	23	0.6	CAG	1	5	8.21					1	0	0	0	1	0	1	1	0	0	0	0	0	0	Best
CT154_00960_2205_S_62	636	658	CCAGGGGTATGCGGATGTCGCGG	CCAGGGGTATGCGGATGTCG	CGG	23	0.65	CAG	1	2	28.89					1	0	0	1	0	5	6	1	0	0	0	0	0	0	Best
CT154_00960_2205_S_141	1468	1490	TTGCAGTTCCACCCCAAATTCGG	TTGCAGTTCCACCCCAAATT	CGG	23	0.45	CAG	1	4	66.71					1	0	0	0	0	1	1	1	0	0	0	0	0	0	Best
CT154_00960_2205_S_168	1722	1744	CAGGCAGGGCACGGAATGGCTGG	CAGGCAGGGCACGGAATGGC	TGG	23	0.7	CAG	0	-	-	CAG	1	5	78.28	1	0	0	1	3	8	12	1	0	0	0	0	0	0	Best
CT154_00960_2205_S_172	1757	1779	TGCAGCTACAGAAGGTGATCCGG	TGCAGCTACAGAAGGTGATC	CGG	23	0.5	CAG	1	3	79.77					1	0	0	1	0	0	1	1	0	0	0	0	0	0	Best
CT154_00960_2205_S_173	1761	1783	GCTACAGAAGGTGATCCGGCTGG	GCTACAGAAGGTGATCCGGC	TGG	23	0.6	CAG	1	5	80.05					1	0	0	0	1	2	3	1	0	0	0	0	0	0	Best
CT154_00960_2205_S_177	1824	1846	CCAGTATATCGATGCGGCGCTGG	CCAGTATATCGATGCGGCGC	TGG	23	0.6	CAG	1	2	82.77					1	0	0	2	2	5	9	1	0	0	0	0	0	0	Best
CT154_00960_2205_S_202	2120	2142	ACCAGCGCGGGCCGCTGCAATGG	ACCAGCGCGGGCCGCTGCAA	TGG	23	0.75	CAG	1	3	96.24					1	0	0	0	1	5	6	1	0	0	0	0	1	1	Low_risk
CT154_00960_2205_S_203	2121	2143	CCAGCGCGGGCCGCTGCAATGGG	CCAGCGCGGGCCGCTGCAAT	GGG	23	0.75	CAG	1	2	96.24					1	0	0	0	4	2	6	1	0	0	0	0	0	0	Best
CT154_00960_2205_A_59	1719	1741	GCCATTCCGTGCCCTGCCTGCGG	GCCATTCCGTGCCCTGCCTG	CGG	23	0.7	CCA	1	2	78.91					1	0	0	0	3	7	10	1	0	0	0	0	0	0	Best
CT154_00960_2205_A_102	1218	1240	ACCAGATCAGGGCGGTCAGCAGG	ACCAGATCAGGGCGGTCAGC	AGG	23	0.65	CCA	1	2	56.19					1	0	0	1	2	10	13	1	0	0	0	0	0	0	Best
CT154_00960_2205_A_103	1217	1239	CCAGATCAGGGCGGTCAGCAGGG	CCAGATCAGGGCGGTCAGCA	GGG	23	0.65	CCA	1	1	56.19					1	0	0	2	5	5	12	1	0	0	0	0	0	0	Best
CT154_00960_2205_A_130	960	982	GCCAGGCGGATTCCAGCGTGCGG	GCCAGGCGGATTCCAGCGTG	CGG	23	0.7	CCA	1	2	44.49					1	0	0	1	0	8	9	1	0	0	0	0	0	0	Best
CT154_00965_453_S_30	339	361	CCAGCCACCCGAGCATGTTCAGG	CCAGCCACCCGAGCATGTTC	AGG	23	0.65	CAG	1	2	75.06					1	0	0	0	3	6	9	1	0	0	0	0	0	0	Best
CT154_00965_453_S_33	357	379	TCAGGCCATGATGCGGGTGCTGG	TCAGGCCATGATGCGGGTGC	TGG	23	0.65	CAG	1	2	79.03					1	0	0	0	6	9	15	1	0	0	0	0	0	0	Best
CT154_00965_453_A_46	14	36	CCACGTATTGGCCAGCCGCATGG	CCACGTATTGGCCAGCCGCA	TGG	23	0.65	CCA	1	1	7.95					1	0	0	0	1	1	2	1	0	0	0	0	0	0	Best
CT154_00970_987_S_40	273	295	CGCCCAGCTTCTGGCGGCACAGG	CGCCCAGCTTCTGGCGGCAC	AGG	23	0.75	CAG	1	5	28.06					1	0	0	3	3	23	29	1	0	0	1	0	0	1	Low_risk
CT154_00970_987_S_42	291	313	ACAGGCCAATGTGGCCCGCGCGG	ACAGGCCAATGTGGCCCGCG	CGG	23	0.7	CAG	1	2	29.58					1	0	0	1	3	7	11	1	0	0	0	0	0	0	Best
CT154_00970_987_S_43	292	314	CAGGCCAATGTGGCCCGCGCGGG	CAGGCCAATGTGGCCCGCGC	GGG	23	0.75	CAG	1	1	29.58					1	0	0	0	4	9	13	1	0	0	0	0	0	0	Best
CT154_00970_987_S_51	330	352	GCGGCAGGCAACGCTGCATCTGG	GCGGCAGGCAACGCTGCATC	TGG	23	0.7	CAG	1	5	33.84					1	0	0	1	5	5	11	1	0	0	0	0	0	0	Best
CT154_00970_987_S_55	390	412	CCAGCATCTGGTATCGGATATGG	CCAGCATCTGGTATCGGATA	TGG	23	0.5	CAG	1	2	39.61					1	0	0	0	0	1	1	1	0	0	0	0	0	0	Best
CT154_00970_987_S_57	417	439	GTCCCAGCACCAGACCGGTCTGG	GTCCCAGCACCAGACCGGTC	TGG	23	0.7	CAG	1	5	42.65					1	0	0	1	2	2	5	1	0	0	0	0	0	0	Best
CT154_00970_987_S_82	598	620	GAACAGGGGGCCGTCCTGCCCGG	GAACAGGGGGCCGTCCTGCC	CGG	23	0.75	CAG	1	4	60.89					1	0	0	0	4	10	14	1	0	0	0	0	0	0	Best
CT154_00970_987_S_89	687	709	GCAGGCAGGCCAGCTGCATGTGG	GCAGGCAGGCCAGCTGCATG	TGG	23	0.7	CAG	1	2	69.71					1	0	1	2	6	8	17	1	0	0	0	0	0	0	Moderate_risk
CT154_00970_987_S_90	688	710	CAGGCAGGCCAGCTGCATGTGGG	CAGGCAGGCCAGCTGCATGT	GGG	23	0.65	CAG	1	1	69.71	CAG	0	-	-	1	0	1	1	9	6	17	1	0	0	0	0	0	0	Moderate_risk
CT154_00970_987_S_93	696	718	CCAGCTGCATGTGGGGGACCAGG	CCAGCTGCATGTGGGGGACC	AGG	23	0.7	CAG	1	2	70.62					1	0	0	0	2	10	12	1	0	0	0	0	0	0	Best
CT154_00970_987_S_94	711	733	GGACCAGGCGCGCATCACGCTGG	GGACCAGGCGCGCATCACGC	TGG	23	0.75	CAG	1	5	72.44					1	0	0	1	9	17	27	1	0	0	1	1	0	2	Low_risk
CT154_00975_2778_S_1	8	30	GGCAGGCGCCGCATAACGCCCGG	GGCAGGCGCCGCATAACGCC	CGG	23	0.75	CAG	1	3	0.36					1	0	0	0	2	6	8	1	0	0	0	0	0	0	Best
CT154_00975_2778_S_35	201	223	GTTGCAGTCGGGCACGGTGCGGG	GTTGCAGTCGGGCACGGTGC	GGG	23	0.7	CAG	1	5	7.38					1	0	0	0	8	7	15	1	0	0	0	1	0	1	Low_risk
CT154_00975_2778_S_58	396	418	CCAGCGCCTGCTGGACGCCACGG	CCAGCGCCTGCTGGACGCCA	CGG	23	0.75	CAG	1	2	14.29					1	0	0	4	15	13	32	1	0	0	0	0	0	0	Best
CT154_00975_2778_S_59	397	419	CAGCGCCTGCTGGACGCCACGGG	CAGCGCCTGCTGGACGCCAC	GGG	23	0.75	CAG	1	1	14.29					1	0	0	2	4	15	21	1	0	0	0	0	0	0	Best
CT154_00975_2778_S_72	558	580	GCGCCAGCAGTTCTGGACGCTGG	GCGCCAGCAGTTCTGGACGC	TGG	23	0.7	CAG	1	5	20.23					1	0	0	1	2	4	7	1	0	0	0	0	0	0	Best
CT154_00975_2778_S_73	561	583	CCAGCAGTTCTGGACGCTGGTGG	CCAGCAGTTCTGGACGCTGG	TGG	23	0.65	CAG	1	2	20.23	CAG	1	5	20.34	1	0	0	0	3	5	8	1	0	0	0	0	0	0	Best
CT154_00975_2778_S_122	1077	1099	GCAGGCGTTCTCGCTGTACGAGG	GCAGGCGTTCTCGCTGTACG	AGG	23	0.65	CAG	1	2	38.8					1	0	0	0	1	2	3	1	0	0	0	0	0	0	Best
CT154_00975_2778_S_124	1110	1132	GCGGCAGAACCTCATGCTGCAGG	GCGGCAGAACCTCATGCTGC	AGG	23	0.65	CAG	1	5	40.1					1	0	0	0	1	12	13	1	0	0	0	0	0	0	Best
CT154_00975_2778_S_134	1248	1270	ACGCCAGCGCCTGCAACTGGCGG	ACGCCAGCGCCTGCAACTGG	CGG	23	0.7	CAG	1	5	45.07					1	0	0	1	3	8	12	1	0	0	1	1	0	2	Low_risk
CT154_00975_2778_S_135	1251	1273	CCAGCGCCTGCAACTGGCGGCGG	CCAGCGCCTGCAACTGGCGG	CGG	23	0.75	CAG	1	2	45.07					1	0	1	3	11	17	32	1	0	1	0	0	0	1	Moderate_risk
CT154_00975_2778_S_160	1545	1567	TCAGGATGCCGAGGCGGCAACGG	TCAGGATGCCGAGGCGGCAA	CGG	23	0.65	CAG	1	2	55.65					1	0	0	0	2	4	6	1	0	0	0	0	0	0	Best
CT154_00975_2778_S_233	2121	2143	GCAGGCGGCCCTGCCGATCACGG	GCAGGCGGCCCTGCCGATCA	CGG	23	0.75	CAG	1	2	76.39					1	0	0	0	10	11	21	1	0	0	0	0	0	0	Best
CT154_00975_2778_S_253	2316	2338	GCAGTACCTCATGGGCAAGCAGG	GCAGTACCTCATGGGCAAGC	AGG	23	0.6	CAG	1	2	83.41					1	0	0	1	3	7	11	1	0	0	0	0	0	0	Best
CT154_00975_2778_S_255	2334	2356	GCAGGCGCCTTACGTGGCGCTGG	GCAGGCGCCTTACGTGGCGC	TGG	23	0.75	CAG	1	2	84.05					1	0	0	1	3	6	10	1	0	0	0	0	0	0	Best
CT154_00975_2778_S_280	2506	2528	TCACAGGTGGCGGCCATCTTTGG	TCACAGGTGGCGGCCATCTT	TGG	23	0.6	CAG	1	4	90.32					1	0	0	0	1	1	2	1	0	0	0	0	0	0	Best
CT154_00975_2778_A_107	1591	1613	TGCCAGCGCGTGGGGGCATGCGG	TGCCAGCGCGTGGGGGCATG	CGG	23	0.75	CCA	1	3	57.99					1	0	0	2	3	10	15	1	0	0	0	0	0	0	Best
CT154_00975_2778_A_133	1334	1356	GCGCCAGAACATATCCCGCGCGG	GCGCCAGAACATATCCCGCG	CGG	23	0.65	CCA	1	4	48.7					1	0	0	0	1	3	4	1	0	0	0	0	0	0	Best
CT154_00975_2778_A_134	1331	1353	CCAGAACATATCCCGCGCGGCGG	CCAGAACATATCCCGCGCGG	CGG	23	0.65	CCA	1	1	48.7					1	0	0	0	3	4	7	1	0	0	0	0	0	0	Best
CT154_00975_2778_A_236	315	337	TTTCCCATACCGACAGGGTGGGG	TTTCCCATACCGACAGGGTG	GGG	23	0.55	CCA	1	5	11.99					1	0	0	0	1	2	3	1	0	0	0	0	0	0	Best
CT154_00980_1128_S_26	252	274	GGCACAGGCCCTGCAGGGCATGG	GGCACAGGCCCTGCAGGGCA	TGG	23	0.75	CAG	1	5	22.7					1	0	0	1	8	21	30	1	0	0	0	0	0	0	Best
CT154_00980_1128_S_88	855	877	GCCGCAGTTCGGGCTGCTGGTGG	GCCGCAGTTCGGGCTGCTGG	TGG	23	0.75	CAG	1	5	76.15					1	0	0	3	9	27	39	1	0	0	0	1	4	5	Low_risk
CT154_00980_1128_S_99	978	1000	GCAGTTCGTCAACCTGTCACAGG	GCAGTTCGTCAACCTGTCAC	AGG	23	0.55	CAG	1	2	86.79					1	0	0	0	0	3	3	1	0	0	0	0	0	0	Best
CT154_00980_1128_S_101	993	1015	GTCACAGGCCATCCTGTACCGGG	GTCACAGGCCATCCTGTACC	GGG	23	0.6	CAG	1	5	88.39					1	0	0	0	1	4	5	1	0	0	0	0	0	0	Best
CT154_00980_1128_S_102	994	1016	TCACAGGCCATCCTGTACCGGGG	TCACAGGCCATCCTGTACCG	GGG	23	0.6	CAG	1	4	88.39					1	0	0	0	0	2	2	1	0	0	0	0	0	0	Best
CT154_00980_1128_S_103	995	1017	CACAGGCCATCCTGTACCGGGGG	CACAGGCCATCCTGTACCGG	GGG	23	0.65	CAG	1	3	88.39					1	0	0	0	2	1	3	1	0	0	0	0	0	0	Best
CT154_00980_1128_S_104	996	1018	ACAGGCCATCCTGTACCGGGGGG	ACAGGCCATCCTGTACCGGG	GGG	23	0.65	CAG	1	2	88.39					1	0	0	0	1	1	2	1	0	0	0	0	0	0	Best
CT154_00980_1128_A_44	509	531	GAACCAGCTGGATTCACTGTTGG	GAACCAGCTGGATTCACTGT	TGG	23	0.5	CCA	1	4	46.81					1	0	0	0	0	1	1	1	0	0	0	0	0	0	Best
CT154_00980_1128_A_45	508	530	AACCAGCTGGATTCACTGTTGGG	AACCAGCTGGATTCACTGTT	GGG	23	0.45	CCA	1	3	46.81					1	0	0	0	0	2	2	1	0	0	0	0	0	0	Best
CT154_00985_1443_S_22	126	148	CGTGCAGCAGCAGGCAGGGCCGG	CGTGCAGCAGCAGGCAGGGC	CGG	23	0.75	CAG	1	5	9.01					1	0	0	0	18	11	29	1	0	0	0	0	0	0	Best
CT154_00985_1443_S_80	624	646	GCAGTTGCGCGGCTATGGGCAGG	GCAGTTGCGCGGCTATGGGC	AGG	23	0.7	CAG	1	2	43.31					1	0	0	0	1	4	5	1	0	0	0	0	0	0	Best
CT154_00985_1443_S_88	695	717	ACCAGAAACTGTCTGACCTGCGG	ACCAGAAACTGTCTGACCTG	CGG	23	0.5	CAG	1	3	48.3					1	0	0	0	0	1	1	1	0	0	0	0	0	0	Best
CT154_00985_1443_S_89	696	718	CCAGAAACTGTCTGACCTGCGGG	CCAGAAACTGTCTGACCTGC	GGG	23	0.55	CAG	1	2	48.3					1	0	0	1	5	4	10	1	0	0	0	0	0	0	Best
CT154_00985_1443_S_108	852	874	CCAGATGCCCGATACCGTGCTGG	CCAGATGCCCGATACCGTGC	TGG	23	0.65	CAG	1	2	59.11					1	0	0	0	7	11	18	1	0	0	0	0	1	1	Low_risk
CT154_00985_1443_S_169	1383	1405	CATACAGCTGGCCCGTGCGCTGG	CATACAGCTGGCCCGTGCGC	TGG	23	0.7	CAG	1	5	96.12					1	0	0	0	8	14	22	1	0	0	0	0	0	0	Best
CT154_00985_1443_S_170	1384	1406	ATACAGCTGGCCCGTGCGCTGGG	ATACAGCTGGCCCGTGCGCT	GGG	23	0.65	CAG	1	4	96.12					1	0	0	0	0	3	3	1	0	0	0	0	0	0	Best
CT154_00985_1443_A_100	419	441	CTCCCATGATGCGGTAATACCGG	CTCCCATGATGCGGTAATAC	CGG	23	0.5	CCA	1	4	30.35					1	0	0	1	1	1	3	1	0	0	0	0	0	0	Best
CT154_00985_1443_A_121	167	189	TTCCCACCAGCGTGTCAGGTCGG	TTCCCACCAGCGTGTCAGGT	CGG	23	0.6	CCA	1	4	12.89					1	0	0	0	1	2	3	1	0	0	0	0	0	0	Best
CT154_00985_1443_A_122	161	183	CCAGCGTGTCAGGTCGGTCGCGG	CCAGCGTGTCAGGTCGGTCG	CGG	23	0.7	CCA	1	1	12.68					1	0	0	1	2	9	12	1	0	0	0	0	0	0	Best
CT154_00990_1350_S_116	903	925	CAGCCAGTGCCTTGGCCCGCTGG	CAGCCAGTGCCTTGGCCCGC	TGG	23	0.75	CAG	0	-	-	CAG	1	5	67.19	1	0	0	0	2	6	8	1	0	0	0	0	0	0	Best
CT154_00990_1350_S_117	906	928	CCAGTGCCTTGGCCCGCTGGCGG	CCAGTGCCTTGGCCCGCTGG	CGG	23	0.75	CAG	1	2	67.19					1	0	0	1	5	11	17	1	0	0	0	0	0	0	Best
CT154_00990_1350_S_118	907	929	CAGTGCCTTGGCCCGCTGGCGGG	CAGTGCCTTGGCCCGCTGGC	GGG	23	0.75	CAG	1	1	67.19					1	0	0	0	4	13	17	1	0	0	0	0	0	0	Best
CT154_00990_1350_S_174	1225	1247	TGGCAGGTGCGCGACGCGCTGGG	TGGCAGGTGCGCGACGCGCT	GGG	23	0.75	CAG	1	4	90.96					1	0	0	0	5	8	13	1	0	0	0	0	0	0	Best
CT154_00990_1350_S_178	1260	1282	GCAGACCCTGCGCACCTGGTCGG	GCAGACCCTGCGCACCTGGT	CGG	23	0.7	CAG	1	2	93.41					1	0	0	1	3	5	9	1	0	0	0	0	0	0	Best
CT154_00990_1350_A_24	1030	1052	CCCCATGCCAGGATGAGCAGCGG	CCCCATGCCAGGATGAGCAG	CGG	23	0.65	CCA	1	3	77.78					1	0	0	0	0	7	7	1	0	0	0	0	0	0	Best
CT154_00990_1350_A_62	518	540	CCAGATCAGGCGGCCGATATCGG	CCAGATCAGGCGGCCGATAT	CGG	23	0.6	CCA	1	1	40					1	0	0	0	2	6	8	1	0	0	0	0	0	0	Best
CT154_01000_1488_S_14	111	133	GTACCAGCGCGTGCCCGATCTGG	GTACCAGCGCGTGCCCGATC	TGG	23	0.7	CAG	1	5	7.73					1	0	0	0	3	14	17	1	0	0	0	0	0	0	Best
CT154_01000_1488_S_15	114	136	CCAGCGCGTGCCCGATCTGGCGG	CCAGCGCGTGCCCGATCTGG	CGG	23	0.75	CAG	1	2	7.73					1	0	0	4	12	19	35	1	0	0	0	0	0	0	Best
CT154_01000_1488_S_21	145	167	CAGGCCACATGCACCCGCTGCGG	CAGGCCACATGCACCCGCTG	CGG	23	0.7	CAG	1	1	9.74					1	0	0	0	2	8	10	1	0	0	0	0	0	0	Best
CT154_01000_1488_S_25	167	189	GGCAGAAGCTGGCGCGCAGGCGG	GGCAGAAGCTGGCGCGCAGG	CGG	23	0.75	CAG	1	3	11.36					1	0	0	2	3	17	22	1	0	0	1	0	0	1	Low_risk
CT154_01000_1488_S_87	729	751	TGACCAGACCGGCCTGCCACCGG	TGACCAGACCGGCCTGCCAC	CGG	23	0.7	CAG	1	5	49.26					1	0	0	1	4	8	13	1	0	0	0	0	0	0	Best
CT154_01005_1665_S_20	198	220	CCAGACCGAGGTCAAGAACAAGG	CCAGACCGAGGTCAAGAACA	AGG	23	0.55	CAG	1	2	11.95					1	0	0	0	2	2	4	1	0	0	0	0	0	0	Best
CT154_01005_1665_S_55	516	538	TACCCAGTCACTCGGTTCGCTGG	TACCCAGTCACTCGGTTCGC	TGG	23	0.6	CAG	1	5	31.23					1	0	0	0	0	2	2	1	0	0	0	0	0	0	Best
CT154_01005_1665_S_56	517	539	ACCCAGTCACTCGGTTCGCTGGG	ACCCAGTCACTCGGTTCGCT	GGG	23	0.6	CAG	1	4	31.23					1	0	0	0	0	0	0	1	0	0	0	0	0	0	Best
CT154_01005_1665_S_80	699	721	CGTGCAGGTGGGCCTTGGGCCGG	CGTGCAGGTGGGCCTTGGGC	CGG	23	0.75	CAG	1	5	42.22					1	0	0	1	9	14	24	1	0	0	0	0	0	0	Best
CT154_01005_1665_S_81	700	722	GTGCAGGTGGGCCTTGGGCCGGG	GTGCAGGTGGGCCTTGGGCC	GGG	23	0.75	CAG	1	4	42.22					1	0	0	1	1	11	13	1	0	0	0	0	0	0	Best
CT154_01005_1665_S_86	748	770	CTGCAGGCGCTGCTGTCCGGTGG	CTGCAGGCGCTGCTGTCCGG	TGG	23	0.75	CAG	1	4	45.11					1	0	0	2	5	10	17	1	0	0	0	0	0	0	Best
CT154_01005_1665_S_87	749	771	TGCAGGCGCTGCTGTCCGGTGGG	TGCAGGCGCTGCTGTCCGGT	GGG	23	0.7	CAG	1	3	45.11					1	0	0	0	8	4	12	1	0	0	0	0	0	0	Best
CT154_01005_1665_S_88	750	772	GCAGGCGCTGCTGTCCGGTGGGG	GCAGGCGCTGCTGTCCGGTG	GGG	23	0.75	CAG	1	2	45.11					1	0	0	2	11	7	20	1	0	0	0	0	1	1	Low_risk
CT154_01005_1665_S_91	843	865	TTTCCAGCTTTACGACAGTGCGG	TTTCCAGCTTTACGACAGTG	CGG	23	0.45	CAG	1	5	50.87					1	0	0	0	0	2	2	1	0	0	0	0	0	0	Best
CT154_01005_1665_S_106	999	1021	CCTGCAGGTGGACCCCGCTTCGG	CCTGCAGGTGGACCCCGCTT	CGG	23	0.7	CAG	1	5	60.24					1	0	0	0	1	4	5	1	0	0	0	0	0	0	Best
CT154_01005_1665_S_107	1000	1022	CTGCAGGTGGACCCCGCTTCGGG	CTGCAGGTGGACCCCGCTTC	GGG	23	0.7	CAG	1	4	60.24					1	0	0	0	0	1	1	1	0	0	0	0	0	0	Best
CT154_01005_1665_S_114	1050	1072	ACTCCAGCCCGAGCGCGTGCTGG	ACTCCAGCCCGAGCGCGTGC	TGG	23	0.75	CAG	1	5	63.3					1	0	0	0	4	7	11	1	0	0	0	0	0	0	Best
CT154_01005_1665_S_116	1074	1096	TAACCAGCAGGTCTCGCCCGCGG	TAACCAGCAGGTCTCGCCCG	CGG	23	0.65	CAG	1	5	64.74					1	0	0	0	5	6	11	1	0	0	0	0	0	0	Best
CT154_01005_1665_S_124	1150	1172	CAGAGCACCAGCATGCTGACTGG	CAGAGCACCAGCATGCTGAC	TGG	23	0.6	CAG	1	1	69.07					1	0	0	1	1	0	2	1	0	0	0	0	0	0	Best
CT154_01005_1665_S_129	1224	1246	CCAGATGGAAGGCGATGCCATGG	CCAGATGGAAGGCGATGCCA	TGG	23	0.6	CAG	1	2	73.57					1	0	1	1	4	5	11	1	0	0	0	0	0	0	Moderate_risk
CT154_01005_1665_S_147	1473	1495	GCCGCAGCTGCTCAGTGGCATGG	GCCGCAGCTGCTCAGTGGCA	TGG	23	0.7	CAG	1	5	88.71					1	0	0	0	4	5	9	1	0	0	0	0	0	0	Best
CT154_01005_1665_A_120	320	342	GACCCAGAAGCGGGCGTGGTCGG	GACCCAGAAGCGGGCGTGGT	CGG	23	0.7	CCA	1	4	20.36					1	0	0	0	0	3	3	1	0	0	0	0	0	0	Best
CT154_01005_1665_A_140	66	88	CAAGCCAGACAACCGAGAAACGG	CAAGCCAGACAACCGAGAAA	CGG	23	0.5	CCA	1	5	5.05					1	0	0	0	0	0	0	1	0	0	0	0	0	0	Best
CT154_01010_648_S_19	138	160	CACGCAGCAGGTGGGGATGGGGG	CACGCAGCAGGTGGGGATGG	GGG	23	0.7	CAG	1	5	21.91					1	0	0	0	7	13	20	1	0	0	0	0	0	0	Best
CT154_01010_648_S_20	139	161	ACGCAGCAGGTGGGGATGGGGGG	ACGCAGCAGGTGGGGATGGG	GGG	23	0.7	CAG	1	4	21.91					1	0	0	0	3	7	10	1	0	0	0	0	0	0	Best
CT154_01010_648_S_21	140	162	CGCAGCAGGTGGGGATGGGGGGG	CGCAGCAGGTGGGGATGGGG	GGG	23	0.75	CAG	1	3	21.91					1	0	0	0	4	6	10	1	0	0	0	0	0	0	Best
CT154_01010_648_S_23	162	184	GCAGGTGCCCGCCGTGATCGAGG	GCAGGTGCCCGCCGTGATCG	AGG	23	0.75	CAG	1	2	25.15					1	0	0	2	10	8	20	1	0	0	0	1	0	1	Low_risk
CT154_01010_648_S_28	219	241	GCAGAACATTGTCGGCACGCAGG	GCAGAACATTGTCGGCACGC	AGG	23	0.6	CAG	1	2	33.95					1	0	0	0	5	4	9	1	0	0	0	1	0	1	Low_risk
CT154_01010_648_S_45	384	406	GCCCCAGGGATTTGTGGAAGTGG	GCCCCAGGGATTTGTGGAAG	TGG	23	0.6	CAG	1	5	59.88					1	0	0	0	0	0	0	1	0	0	0	0	0	0	Best
CT154_01010_648_S_65	564	586	GAGCCAGTTGACGGGACAGGTGG	GAGCCAGTTGACGGGACAGG	TGG	23	0.65	CAG	1	5	87.65					1	0	0	0	1	1	2	1	0	0	0	0	0	0	Best
CT154_01010_648_S_66	567	589	CCAGTTGACGGGACAGGTGGCGG	CCAGTTGACGGGACAGGTGG	CGG	23	0.65	CAG	1	2	87.65					1	0	0	1	1	8	10	1	0	0	0	0	0	0	Best
CT154_01010_648_S_67	576	598	GGGACAGGTGGCGGACATAGCGG	GGGACAGGTGGCGGACATAG	CGG	23	0.65	CAG	1	5	89.51					1	0	0	0	5	8	13	1	0	0	0	0	0	0	Best
CT154_01015_531_S_4	54	76	AGCCCAGCACATCACGGAACAGG	AGCCCAGCACATCACGGAAC	AGG	23	0.6	CAG	1	5	10.92					1	0	0	1	4	1	6	1	0	0	0	0	0	0	Best
CT154_01015_531_S_7	72	94	ACAGGCCGCCCAGAAGGGTCTGG	ACAGGCCGCCCAGAAGGGTC	TGG	23	0.7	CAG	1	2	13.75					1	0	0	0	6	7	13	1	0	0	0	0	0	0	Best
CT154_01015_531_S_30	321	343	GAAGCAGGCGCAGGAAGGCGTGG	GAAGCAGGCGCAGGAAGGCG	TGG	23	0.7	CAG	1	5	61.21					1	0	0	0	3	5	8	1	0	0	0	0	0	0	Best
CT154_01015_531_S_33	379	401	GAGCAGATCCGCGTGGCCGATGG	GAGCAGATCCGCGTGGCCGA	TGG	23	0.7	CAG	1	4	71.94					1	0	0	1	4	4	9	1	0	0	0	0	0	0	Best
CT154_01035_1425_S_45	408	430	CGCGCAGGCCATTGGCATATGGG	CGCGCAGGCCATTGGCATAT	GGG	23	0.6	CAG	1	5	28.91					1	0	0	0	1	6	7	1	0	0	0	0	0	0	Best
CT154_01035_1425_S_46	409	431	GCGCAGGCCATTGGCATATGGGG	GCGCAGGCCATTGGCATATG	GGG	23	0.6	CAG	1	4	28.91					1	0	0	0	4	2	6	1	0	0	0	0	0	0	Best
CT154_01035_1425_S_47	410	432	CGCAGGCCATTGGCATATGGGGG	CGCAGGCCATTGGCATATGG	GGG	23	0.6	CAG	1	3	28.91					1	0	0	0	1	2	3	1	0	0	0	0	0	0	Best
CT154_01035_1425_S_48	411	433	GCAGGCCATTGGCATATGGGGGG	GCAGGCCATTGGCATATGGG	GGG	23	0.6	CAG	1	2	28.91					1	0	0	1	3	1	5	1	0	0	0	0	0	0	Best
CT154_01035_1425_S_88	609	631	GGGCCAGCTTCTGGCCATCGTGG	GGGCCAGCTTCTGGCCATCG	TGG	23	0.7	CAG	1	5	43.02					1	0	0	2	5	8	15	1	0	0	0	0	0	0	Best
CT154_01035_1425_S_163	1206	1228	CAGGCAGGTGGGGGCGTTGCTGG	CAGGCAGGTGGGGGCGTTGC	TGG	23	0.75	CAG	0	-	-	CAG	1	5	84.91	1	0	0	1	6	12	19	1	0	0	0	0	0	0	Best
CT154_01035_1425_S_164	1207	1229	AGGCAGGTGGGGGCGTTGCTGGG	AGGCAGGTGGGGGCGTTGCT	GGG	23	0.7	CAG	1	4	84.91					1	0	0	0	0	4	4	1	0	0	0	0	0	0	Best
CT154_01035_1425_S_183	1292	1314	CGCAGGCCACGCATGTGGTGTGG	CGCAGGCCACGCATGTGGTG	TGG	23	0.7	CAG	1	3	90.81					1	0	0	2	1	4	7	1	0	0	0	0	0	0	Best
CT154_01035_1425_A_11	1298	1320	GCACCACCACACCACATGCGTGG	GCACCACCACACCACATGCG	TGG	23	0.65	CCA	1	4	92.42					1	0	0	1	1	2	4	1	0	0	0	0	0	0	Best
CT154_01035_1425_A_50	777	799	GCCAGGCCCGGAAGAACCGCAGG	GCCAGGCCCGGAAGAACCGC	AGG	23	0.75	CCA	1	2	56					1	0	0	0	3	7	10	1	0	0	0	0	0	0	Best
CT154_01040_597_S_8	114	136	CCAGCAGCTTGACCCAGTTCTGG	CCAGCAGCTTGACCCAGTTC	TGG	23	0.6	CAG	1	2	19.26	CAG	1	5	19.77	1	0	0	2	6	5	13	1	0	0	0	0	0	0	Best
CT154_01040_597_S_36	471	493	TATCCAGGAGCGTGTTGACGCGG	TATCCAGGAGCGTGTTGACG	CGG	23	0.55	CAG	1	5	79.56					1	0	0	1	1	0	2	1	0	0	0	0	0	0	Best
CT154_01045_1539_S_2	42	64	GCAGATCGCTACGTTCGACAAGG	GCAGATCGCTACGTTCGACA	AGG	23	0.55	CAG	1	2	2.79					1	0	0	0	1	2	3	1	0	0	0	0	0	0	Best
CT154_01045_1539_S_43	490	512	GGCCAGCGTGAACTGATCATCGG	GGCCAGCGTGAACTGATCAT	CGG	23	0.55	CAG	1	4	32.03					1	0	0	0	1	4	5	1	0	0	0	0	0	0	Best
CT154_01045_1539_S_45	561	583	CCAGAAGAGCGTCAATGCCCTGG	CCAGAAGAGCGTCAATGCCC	TGG	23	0.6	CAG	1	2	36.52					1	0	0	0	1	2	3	1	0	0	0	0	0	0	Best
CT154_01045_1539_S_46	562	584	CAGAAGAGCGTCAATGCCCTGGG	CAGAAGAGCGTCAATGCCCT	GGG	23	0.55	CAG	1	1	36.52					1	0	0	0	0	2	2	1	0	0	0	0	0	0	Best
CT154_01045_1539_S_49	624	646	CGGGCAGAAGCGCTCGACCGTGG	CGGGCAGAAGCGCTCGACCG	TGG	23	0.75	CAG	1	5	40.81					1	0	0	1	2	4	7	1	0	0	0	0	0	0	Best
CT154_01045_1539_S_52	648	670	GCAGCTGGTGCGCACGCTGGAGG	GCAGCTGGTGCGCACGCTGG	AGG	23	0.75	CAG	1	2	42.17					1	0	0	4	22	9	35	1	0	0	0	0	0	0	Best
CT154_01045_1539_S_85	1140	1162	CCAGATCAAGGCGATGAAGCAGG	CCAGATCAAGGCGATGAAGC	AGG	23	0.55	CAG	1	2	74.14					1	0	0	1	4	4	9	1	0	0	0	0	0	0	Best
CT154_01045_1539_S_91	1215	1237	CTCGCAGTTCGCATCCGATCTGG	CTCGCAGTTCGCATCCGATC	TGG	23	0.6	CAG	1	5	79.21					1	0	0	0	0	4	4	1	0	0	0	0	0	0	Best
CT154_01045_1539_S_94	1246	1268	ACCCAGAAGCAGCTGGCCCGTGG	ACCCAGAAGCAGCTGGCCCG	TGG	23	0.7	CAG	1	4	81.16					1	0	0	0	1	6	7	1	0	0	0	0	0	0	Best
CT154_01045_1539_S_101	1327	1349	CAGGTGGTGGTGCTGTTTGCCGG	CAGGTGGTGGTGCTGTTTGC	CGG	23	0.6	CAG	1	1	86.22					1	0	0	0	2	11	13	1	0	0	0	0	0	0	Best
CT154_01045_1539_S_111	1458	1480	CACGCAGCGTCAGCTGACCAAGG	CACGCAGCGTCAGCTGACCA	AGG	23	0.65	CAG	1	5	95					1	0	0	1	2	1	4	1	0	0	0	0	0	0	Best
CT154_01050_882_S_23	193	215	GGGCAGCCCGCACTCCTGACCGG	GGGCAGCCCGCACTCCTGAC	CGG	23	0.75	CAG	1	4	22.22					1	0	0	0	3	5	8	1	0	0	0	0	0	0	Best
CT154_01050_882_S_45	474	496	TGAGCAGATCACGGCCCTGCTGG	TGAGCAGATCACGGCCCTGC	TGG	23	0.65	CAG	1	5	54.2					1	0	0	0	5	14	19	1	0	0	0	0	1	1	Low_risk
CT154_01050_882_S_61	696	718	GCAGATCTATGCGACCATGCTGG	GCAGATCTATGCGACCATGC	TGG	23	0.55	CAG	1	2	79.02					1	0	0	0	0	4	4	1	0	0	0	0	0	0	Best
CT154_01055_1476_S_3	43	65	GCGCAGAAAAGCAATGTCGTTGG	GCGCAGAAAAGCAATGTCGT	TGG	23	0.5	CAG	1	4	3.12					1	0	0	0	2	1	3	1	0	0	0	0	0	0	Best
CT154_01055_1476_S_9	147	169	CCAGCTCAACGGCCAGACCTTGG	CCAGCTCAACGGCCAGACCT	TGG	23	0.65	CAG	1	2	10.03					1	0	0	0	1	2	3	1	0	0	0	0	0	0	Best
CT154_01055_1476_S_11	159	181	CCAGACCTTGGTGCTGGAAGTGG	CCAGACCTTGGTGCTGGAAG	TGG	23	0.6	CAG	1	2	10.84					1	0	0	0	2	7	9	1	0	0	0	0	0	0	Best
CT154_01055_1476_S_20	271	293	ACCCAGATCACCGTGCCGGTTGG	ACCCAGATCACCGTGCCGGT	TGG	23	0.65	CAG	1	4	18.56					1	0	0	0	1	1	2	1	0	0	0	0	0	0	Best
CT154_01055_1476_S_66	699	721	TGGCCAGATGAACGAGCCGCCGG	TGGCCAGATGAACGAGCCGC	CGG	23	0.65	CAG	1	5	47.63					1	0	0	0	2	2	4	1	0	0	0	0	0	0	Best
CT154_01055_1476_S_67	700	722	GGCCAGATGAACGAGCCGCCGGG	GGCCAGATGAACGAGCCGCC	GGG	23	0.7	CAG	1	4	47.63					1	0	0	1	1	7	9	1	0	0	0	0	0	0	Best
CT154_01055_1476_S_80	882	904	CTACCAGCCCACGCTGGCAACGG	CTACCAGCCCACGCTGGCAA	CGG	23	0.65	CAG	1	5	60.03					1	0	0	0	1	8	9	1	0	0	0	0	1	1	Low_risk
CT154_01055_1476_S_88	960	982	GGTGCAGGCCGTTTACGTGCCGG	GGTGCAGGCCGTTTACGTGC	CGG	23	0.65	CAG	1	5	65.31					1	0	0	0	4	3	7	1	0	0	0	0	0	0	Best
CT154_01055_1476_S_100	1176	1198	GCAGACCTACAAGTCCCTGCAGG	GCAGACCTACAAGTCCCTGC	AGG	23	0.6	CAG	1	2	79.74					1	0	0	1	1	8	10	1	0	0	0	0	0	0	Best
CT154_01055_1476_S_101	1194	1216	GCAGGACATCATTGCCATTCTGG	GCAGGACATCATTGCCATTC	TGG	23	0.5	CAG	1	2	80.96					1	0	0	0	2	2	4	1	0	0	0	0	0	0	Best
CT154_01055_1476_S_102	1195	1217	CAGGACATCATTGCCATTCTGGG	CAGGACATCATTGCCATTCT	GGG	23	0.45	CAG	1	1	80.96					1	0	0	0	3	2	5	1	0	0	0	0	0	0	Best
CT154_01065_513_S_2	40	62	CAACCCGTCCCCCCCGATGATGG	CAACCCGTCCCCCCCGATGA	TGG	23	0.7	CAA	1	1	7.8					1	0	0	0	2	12	14	1	0	0	0	0	0	0	Best
CT154_01065_513_S_18	339	361	GATGCAGATCGCGCTGACACTGG	GATGCAGATCGCGCTGACAC	TGG	23	0.6	CAG	1	5	66.86					1	0	0	0	1	0	1	1	0	0	0	0	0	0	Best
CT154_01065_513_S_35	479	501	CGCAGGACGTGCCCGGCTATCGG	CGCAGGACGTGCCCGGCTAT	CGG	23	0.7	CAG	1	3	93.76					1	0	0	0	1	4	5	1	0	0	0	0	0	0	Best
CT154_01065_513_S_36	480	502	GCAGGACGTGCCCGGCTATCGGG	GCAGGACGTGCCCGGCTATC	GGG	23	0.7	CAG	1	2	93.76					1	0	0	0	2	4	6	1	0	0	0	0	0	0	Best
CT154_01065_513_S_37	481	503	CAGGACGTGCCCGGCTATCGGGG	CAGGACGTGCCCGGCTATCG	GGG	23	0.7	CAG	1	1	93.76					1	0	0	0	0	2	2	1	0	0	0	0	0	0	Best
CT154_01065_513_A_8	453	475	GGATCCATACGCCATCGGGCGGG	GGATCCATACGCCATCGGGC	GGG	23	0.65	CCA	1	5	91.81					1	0	0	0	1	0	1	1	0	0	0	0	0	0	Best
CT154_01065_513_A_9	452	474	GATCCATACGCCATCGGGCGGGG	GATCCATACGCCATCGGGCG	GGG	23	0.65	CCA	1	4	91.81					1	0	0	0	2	2	4	1	0	0	0	0	0	0	Best
CT154_01065_513_A_18	366	388	GCAGCCAGACCGGCCTGAGCAGG	GCAGCCAGACCGGCCTGAGC	AGG	23	0.75	CCA	1	5	74.85					1	0	0	0	10	6	16	1	0	0	0	0	0	0	Best
CT154_01070_1188_S_31	336	358	TACCCAGGTCGCGGCCATGGTGG	TACCCAGGTCGCGGCCATGG	TGG	23	0.7	CAG	1	5	28.62					1	0	0	0	8	11	19	1	0	0	0	0	0	0	Best
CT154_01070_1188_S_32	339	361	CCAGGTCGCGGCCATGGTGGCGG	CCAGGTCGCGGCCATGGTGG	CGG	23	0.75	CAG	1	2	28.62					1	0	0	3	20	42	65	1	0	0	0	2	1	3	Low_risk
CT154_01070_1188_S_33	340	362	CAGGTCGCGGCCATGGTGGCGGG	CAGGTCGCGGCCATGGTGGC	GGG	23	0.75	CAG	1	1	28.62					1	0	0	1	18	41	60	1	0	0	0	0	0	0	Best
CT154_01070_1188_S_37	372	394	TCAGGTCGGTTATGACAATCTGG	TCAGGTCGGTTATGACAATC	TGG	23	0.45	CAG	1	2	31.4					1	0	1	1	0	1	3	1	0	0	0	0	0	0	Moderate_risk
CT154_01070_1188_S_47	468	490	GGCCCAGATCGGGTATGCGGCGG	GGCCCAGATCGGGTATGCGG	CGG	23	0.7	CAG	1	5	39.73					1	0	0	0	3	7	10	1	0	0	0	0	0	0	Best
CT154_01070_1188_S_48	471	493	CCAGATCGGGTATGCGGCGGCGG	CCAGATCGGGTATGCGGCGG	CGG	23	0.7	CAG	1	2	39.73					1	0	0	2	8	7	17	1	0	0	0	0	0	0	Best
CT154_01070_1188_S_51	510	532	CCAGGTCTATGGCCAGCTGCTGG	CCAGGTCTATGGCCAGCTGC	TGG	23	0.65	CAG	1	2	43.01					1	0	1	4	7	9	21	1	0	0	0	0	0	0	Moderate_risk
CT154_01070_1188_S_52	519	541	TGGCCAGCTGCTGGCCCAGCTGG	TGGCCAGCTGCTGGCCCAGC	TGG	23	0.75	CAG	1	5	44.02					1	0	1	4	21	34	60	1	0	0	1	1	0	2	Moderate_risk
CT154_01070_1188_S_55	533	555	CCCAGCTGGAGAAGGAAGGCCGG	CCCAGCTGGAGAAGGAAGGC	CGG	23	0.65	CAG	1	3	45.03					1	0	0	1	2	1	4	1	0	0	0	0	0	0	Best
CT154_01070_1188_S_83	849	871	TCAGTCCCTGCTGGAAACCGTGG	TCAGTCCCTGCTGGAAACCG	TGG	23	0.6	CAG	1	2	71.55					1	0	0	0	2	3	5	1	0	0	0	0	0	0	Best
CT154_01070_1188_A_59	611	633	TTCCCACAATGTCAGCGGATCGG	TTCCCACAATGTCAGCGGAT	CGG	23	0.5	CCA	1	4	53.03					1	0	0	0	0	4	4	1	0	0	0	0	0	0	Best
CT154_01070_1188_A_60	610	632	TCCCACAATGTCAGCGGATCGGG	TCCCACAATGTCAGCGGATC	GGG	23	0.55	CCA	1	3	53.03					1	0	0	0	1	2	3	1	0	0	0	0	0	0	Best
CT154_01075_621_S_36	474	496	CCAGTCCTGCTGCTGGCCGCTGG	CCAGTCCTGCTGCTGGCCGC	TGG	23	0.75	CAG	1	2	76.49					1	0	0	0	4	9	13	1	0	0	0	0	0	0	Best
CT154_01075_621_S_37	475	497	CAGTCCTGCTGCTGGCCGCTGGG	CAGTCCTGCTGCTGGCCGCT	GGG	23	0.7	CAG	1	1	76.49					1	0	0	0	0	7	7	1	0	0	0	0	0	0	Best
CT154_01080_498_S_16	150	172	CATTCAGGATGCCGAGCGCCTGG	CATTCAGGATGCCGAGCGCC	TGG	23	0.65	CAG	1	5	30.92					1	0	0	2	1	9	12	1	0	0	0	0	0	0	Best
CT154_01080_498_S_17	153	175	TCAGGATGCCGAGCGCCTGGTGG	TCAGGATGCCGAGCGCCTGG	TGG	23	0.7	CAG	1	2	30.92					1	0	0	0	3	5	8	1	0	0	0	0	0	0	Best
CT154_01080_498_S_24	225	247	CGCGCAGGGCGGCGTGTTCAAGG	CGCGCAGGGCGGCGTGTTCA	AGG	23	0.75	CAG	1	5	45.98					1	0	0	1	7	8	16	1	0	0	0	0	0	0	Best
CT154_01080_498_S_25	226	248	GCGCAGGGCGGCGTGTTCAAGGG	GCGCAGGGCGGCGTGTTCAA	GGG	23	0.7	CAG	1	4	45.98					1	0	0	0	6	3	9	1	0	0	0	0	0	0	Best
CT154_01085_1011_S_13	100	122	CAGGATAATGGCATGGTGCCAGG	CAGGATAATGGCATGGTGCC	AGG	23	0.55	CAG	1	1	9.89					1	0	0	0	0	1	1	1	0	0	0	0	0	0	Best
CT154_01085_1011_S_15	150	172	TGCCCAGGCGCTGTATCACCAGG	TGCCCAGGCGCTGTATCACC	AGG	23	0.65	CAG	1	5	15.23					1	0	0	0	2	3	5	1	0	0	0	0	0	0	Best
CT154_01085_1011_S_18	165	187	TCACCAGGTGACGCGGGAAAAGG	TCACCAGGTGACGCGGGAAA	AGG	23	0.6	CAG	1	5	16.72					1	0	0	0	1	0	1	1	0	0	0	0	0	0	Best
CT154_01085_1011_S_83	832	854	ACCCAGGTGGTGGATACCACCGG	ACCCAGGTGGTGGATACCAC	CGG	23	0.6	CAG	1	4	82.59					1	0	0	0	0	2	2	1	0	0	0	0	0	0	Best
CT154_01085_1011_S_84	833	855	CCCAGGTGGTGGATACCACCGGG	CCCAGGTGGTGGATACCACC	GGG	23	0.65	CAG	1	3	82.59					1	0	0	0	0	1	1	1	0	0	0	0	0	0	Best
CT154_01085_1011_S_85	834	856	CCAGGTGGTGGATACCACCGGGG	CCAGGTGGTGGATACCACCG	GGG	23	0.65	CAG	1	2	82.59					1	0	0	0	2	3	5	1	0	0	0	0	0	0	Best
CT154_01085_1011_A_7	875	897	TGTCCACCCCGCCAGGAAACCGG	TGTCCACCCCGCCAGGAAAC	CGG	23	0.65	CCA	1	4	88.43					1	0	0	0	1	3	4	1	0	0	0	0	0	0	Best
CT154_01090_1824_S_3	61	83	GACCAGCTTCTCAAACAGTCCGG	GACCAGCTTCTCAAACAGTC	CGG	23	0.5	CAG	1	4	3.51					1	0	0	0	1	2	3	1	0	0	0	0	0	0	Best
CT154_01090_1824_S_21	312	334	GCCGCAGACCAAGTTCGTGGTGG	GCCGCAGACCAAGTTCGTGG	TGG	23	0.65	CAG	1	5	17.32					1	0	0	0	1	4	5	1	0	0	0	0	0	0	Best
CT154_01090_1824_S_22	313	335	CCGCAGACCAAGTTCGTGGTGGG	CCGCAGACCAAGTTCGTGGT	GGG	23	0.6	CAG	1	4	17.32					1	0	0	0	0	2	2	1	0	0	0	0	0	0	Best
CT154_01090_1824_S_102	1278	1300	CATGCAGGACATGCAGCCTTCGG	CATGCAGGACATGCAGCCTT	CGG	23	0.55	CAG	1	5	70.29					1	0	0	1	2	5	8	1	0	0	0	0	0	0	Best
CT154_01090_1824_S_103	1279	1301	ATGCAGGACATGCAGCCTTCGGG	ATGCAGGACATGCAGCCTTC	GGG	23	0.55	CAG	1	4	70.29					1	0	0	1	1	3	5	1	0	0	0	0	0	0	Best
CT154_01090_1824_S_104	1282	1304	CAGGACATGCAGCCTTCGGGTGG	CAGGACATGCAGCCTTCGGG	TGG	23	0.65	CAG	1	1	70.29					1	0	0	0	1	2	3	1	0	0	0	0	0	0	Best
CT154_01090_1824_S_106	1290	1312	GCAGCCTTCGGGTGGCGGCAAGG	GCAGCCTTCGGGTGGCGGCA	AGG	23	0.75	CAG	1	2	70.78					1	0	0	0	2	6	8	1	0	0	0	0	0	0	Best
CT154_01090_1824_S_136	1698	1720	ACAGGCCATCGCCTATATCGAGG	ACAGGCCATCGCCTATATCG	AGG	23	0.55	CAG	1	2	93.15					1	0	0	1	2	1	4	1	0	0	1	0	0	1	Low_risk
CT154_01090_1824_A_145	167	189	CCACACAACCGACGTACACTTGG	CCACACAACCGACGTACACT	TGG	23	0.55	CCA	1	1	10.36					1	0	0	0	1	0	1	1	0	0	0	0	0	0	Best
CT154_01100_1266_S_38	411	433	GATCCAGCTGTTCCGCACGCAGG	GATCCAGCTGTTCCGCACGC	AGG	23	0.65	CAG	1	5	32.78					1	0	0	1	7	12	20	1	0	0	0	0	0	0	Best
CT154_01100_1266_S_56	609	631	CACCCAGCGCCTGGCCCAGAAGG	CACCCAGCGCCTGGCCCAGA	AGG	23	0.75	CAG	1	5	48.42					1	0	1	4	8	12	25	1	0	0	0	0	0	0	Moderate_risk
CT154_01100_1266_S_57	612	634	CCAGCGCCTGGCCCAGAAGGCGG	CCAGCGCCTGGCCCAGAAGG	CGG	23	0.75	CAG	1	2	48.42					1	0	0	1	16	21	38	1	0	0	0	0	0	0	Best
CT154_01100_1266_S_59	624	646	CCAGAAGGCGGAAGAGGAACTGG	CCAGAAGGCGGAAGAGGAAC	TGG	23	0.6	CAG	1	2	49.37					1	0	0	1	5	8	14	1	0	0	0	1	0	1	Low_risk
CT154_01100_1266_S_60	625	647	CAGAAGGCGGAAGAGGAACTGGG	CAGAAGGCGGAAGAGGAACT	GGG	23	0.55	CAG	1	1	49.37					1	0	0	0	1	2	3	1	0	0	0	0	0	0	Best
CT154_01100_1266_S_99	1042	1064	TCTCAGGCCGCGTACTGGACCGG	TCTCAGGCCGCGTACTGGAC	CGG	23	0.65	CAG	1	4	82.54					1	0	0	0	1	0	1	1	0	0	0	0	0	0	Best
CT154_01100_1266_S_100	1043	1065	CTCAGGCCGCGTACTGGACCGGG	CTCAGGCCGCGTACTGGACC	GGG	23	0.7	CAG	1	3	82.54					1	0	0	1	2	3	6	1	0	0	0	0	0	0	Best
CT154_01100_1266_A_11	1139	1161	CCAGCCCAGCGTGCCATGCCCGG	CCAGCCCAGCGTGCCATGCC	CGG	23	0.75	CCA	1	1	91.71					1	0	1	0	3	11	15	1	0	0	0	0	0	0	Moderate_risk
CT154_01100_1266_A_22	1038	1060	TCCAGTACGCGGCCTGAGACAGG	TCCAGTACGCGGCCTGAGAC	AGG	23	0.65	CCA	1	2	83.65					1	0	0	0	2	0	2	1	0	0	0	0	0	0	Best
CT154_01100_1266_A_102	181	203	ATCCACCGCAGCACCTTGAACGG	ATCCACCGCAGCACCTTGAA	CGG	23	0.55	CCA	1	3	15.88					1	0	0	0	2	4	6	1	0	0	0	0	0	0	Best
CT154_01100_1266_A_108	145	167	GCCCATGGCGCGGAAAACCCCGG	GCCCATGGCGCGGAAAACCC	CGG	23	0.7	CCA	1	3	13.03					1	0	0	1	3	6	10	1	0	0	0	0	0	0	Best
CT154_01105_1026_S_19	277	299	CAGACGCTGGAGGGCACGCGCGG	CAGACGCTGGAGGGCACGCG	CGG	23	0.75	CAG	1	1	27					1	0	0	0	3	9	12	1	0	0	0	0	1	1	Low_risk
CT154_01105_1026_S_56	597	619	GCGCCAGCTTGACGAGGCCGTGG	GCGCCAGCTTGACGAGGCCG	TGG	23	0.75	CAG	1	5	58.58					1	0	0	2	3	11	16	1	0	0	0	0	0	0	Best
CT154_01105_1026_S_57	600	622	CCAGCTTGACGAGGCCGTGGCGG	CCAGCTTGACGAGGCCGTGG	CGG	23	0.7	CAG	1	2	58.58					1	0	0	1	3	13	17	1	0	0	0	0	0	0	Best
CT154_01105_1026_S_63	648	670	CTACCAGCTGCATGGGCTGCAGG	CTACCAGCTGCATGGGCTGC	AGG	23	0.65	CAG	1	5	63.55					1	0	0	0	3	4	7	1	0	0	0	0	0	0	Best
CT154_01105_1026_S_64	649	671	TACCAGCTGCATGGGCTGCAGGG	TACCAGCTGCATGGGCTGCA	GGG	23	0.6	CAG	1	4	63.55					1	0	0	0	2	6	8	1	0	0	0	0	0	0	Best
CT154_01105_1026_S_70	681	703	GCAGCTTGCCGGCGTGGATCTGG	GCAGCTTGCCGGCGTGGATC	TGG	23	0.7	CAG	1	2	66.47					1	0	0	1	0	10	11	1	0	0	0	0	0	0	Best
CT154_01105_1026_S_83	786	808	CGCGCAATGGGGGCTGGACACGG	CGCGCAATGGGGGCTGGACA	CGG	23	0.7	CAA	1	5	77					1	0	0	0	4	4	8	1	0	0	0	0	0	0	Best
CT154_01105_1026_S_95	912	934	CCTGCAGGGCTTTACCGAGGGGG	CCTGCAGGGCTTTACCGAGG	GGG	23	0.65	CAG	1	5	89.28					1	0	0	2	1	1	4	1	0	0	0	0	0	0	Best
CT154_01110_468_S_3	24	46	TACACAGGCGACCCAGGCGCTGG	TACACAGGCGACCCAGGCGC	TGG	23	0.7	CAG	1	5	5.98					1	0	0	0	1	5	6	1	0	0	0	0	0	0	Best
CT154_01110_468_S_4	25	47	ACACAGGCGACCCAGGCGCTGGG	ACACAGGCGACCCAGGCGCT	GGG	23	0.7	CAG	1	4	5.98					1	0	0	0	2	1	3	1	0	0	0	0	0	0	Best
CT154_01110_468_S_19	198	220	GCAGGTCTATGACGCGCCGCTGG	GCAGGTCTATGACGCGCCGC	TGG	23	0.7	CAG	1	2	42.52					1	0	0	0	5	9	14	1	0	0	0	0	0	0	Best
CT154_01110_468_S_59	432	454	GCAGGCAGGTGATATGGGGATGG	GCAGGCAGGTGATATGGGGA	TGG	23	0.6	CAG	1	2	92.52					1	0	0	0	1	4	5	1	0	0	0	0	0	0	Best
CT154_01110_468_S_60	433	455	CAGGCAGGTGATATGGGGATGGG	CAGGCAGGTGATATGGGGAT	GGG	23	0.55	CAG	1	1	92.52	CAG	0	-	-	1	0	0	1	2	1	4	1	0	0	0	0	0	0	Best
CT154_01110_468_A_15	267	289	CATCCCAGCCCAGTTCATGCAGG	CATCCCAGCCCAGTTCATGC	AGG	23	0.6	CCA	1	5	60.9					1	0	0	0	4	6	10	1	0	0	0	0	0	0	Best
CT154_01110_468_A_16	266	288	ATCCCAGCCCAGTTCATGCAGGG	ATCCCAGCCCAGTTCATGCA	GGG	23	0.55	CCA	1	4	60.9					1	0	0	0	1	1	2	1	0	0	0	0	0	0	Best
CT154_01115_762_S_39	252	274	ACAGGTTGAGGACAGCCTGCTGG	ACAGGTTGAGGACAGCCTGC	TGG	23	0.6	CAG	1	2	33.2					1	0	0	0	6	8	14	1	0	0	0	0	1	1	Low_risk
CT154_01120_3051_S_4	75	97	CCAGATTGCCGCGCGCTGGCTGG	CCAGATTGCCGCGCGCTGGC	TGG	23	0.75	CAG	1	2	2.49					1	0	0	1	12	9	22	1	0	0	1	2	1	4	Low_risk
CT154_01120_3051_S_9	98	120	ATCAGGCGGGGCATGACCCGCGG	ATCAGGCGGGGCATGACCCG	CGG	23	0.7	CAG	1	3	3.28					1	0	0	0	4	3	7	1	0	0	0	0	0	0	Best
CT154_01120_3051_S_10	99	121	TCAGGCGGGGCATGACCCGCGGG	TCAGGCGGGGCATGACCCGC	GGG	23	0.75	CAG	1	2	3.28					1	0	0	0	2	6	8	1	0	0	0	0	0	0	Best
CT154_01120_3051_S_30	343	365	ATGCAGGCGGGAAAGGCGTTTGG	ATGCAGGCGGGAAAGGCGTT	TGG	23	0.6	CAG	1	4	11.34					1	0	0	1	2	1	4	1	0	0	0	0	0	0	Best
CT154_01120_3051_S_35	371	393	TGCAGGGCGTGGACCAGGCCTGG	TGCAGGGCGTGGACCAGGCC	TGG	23	0.75	CAG	1	3	12.23					1	0	0	2	9	4	15	1	0	0	0	0	0	0	Best
CT154_01120_3051_S_58	561	583	ACAGGGGGTGATGAACCCTGTGG	ACAGGGGGTGATGAACCCTG	TGG	23	0.6	CAG	1	2	18.42					1	0	0	0	0	1	1	1	0	0	0	0	0	0	Best
CT154_01120_3051_S_87	861	883	ACAGTGGGACAGCCTGCCACCGG	ACAGTGGGACAGCCTGCCAC	CGG	23	0.65	CAG	1	2	28.25					1	0	0	0	1	4	5	1	0	0	0	0	0	0	Best
CT154_01120_3051_S_88	862	884	CAGTGGGACAGCCTGCCACCGGG	CAGTGGGACAGCCTGCCACC	GGG	23	0.7	CAG	1	1	28.25					1	0	0	0	3	4	7	1	0	0	0	0	0	0	Best
CT154_01120_3051_S_108	1057	1079	CGTCAGGTGCTGGAGCAGCCCGG	CGTCAGGTGCTGGAGCAGCC	CGG	23	0.7	CAG	1	4	34.74					1	0	0	0	2	7	9	1	0	0	0	0	0	0	Best
CT154_01120_3051_S_170	1567	1589	GCGCAGGACCTGGCCACGACCGG	GCGCAGGACCTGGCCACGAC	CGG	23	0.75	CAG	1	4	51.46					1	0	0	0	7	9	16	1	0	0	0	0	0	0	Best
CT154_01120_3051_S_179	1644	1666	CCAGCACATGAGCGCGATGCTGG	CCAGCACATGAGCGCGATGC	TGG	23	0.65	CAG	1	2	53.92					1	0	0	1	3	8	12	1	0	0	0	0	0	0	Best
CT154_01120_3051_S_271	2337	2359	CCAGATCGTGCATGCGGCCCTGG	CCAGATCGTGCATGCGGCCC	TGG	23	0.7	CAG	1	2	76.63					1	0	0	0	6	14	20	1	0	0	0	0	0	0	Best
CT154_01120_3051_S_301	2568	2590	GCAGGGTGGGACCATGCGGCTGG	GCAGGGTGGGACCATGCGGC	TGG	23	0.75	CAG	1	2	84.2					1	0	0	0	6	13	19	1	0	0	0	0	0	0	Best
CT154_01120_3051_S_319	2721	2743	CTGGCAGTCCCAGCTGGTGCTGG	CTGGCAGTCCCAGCTGGTGC	TGG	23	0.7	CAG	1	5	89.31					1	0	0	1	8	3	12	1	0	0	0	0	0	0	Best
CT154_01120_3051_S_320	2724	2746	GCAGTCCCAGCTGGTGCTGGAGG	GCAGTCCCAGCTGGTGCTGG	AGG	23	0.7	CAG	1	2	89.31					1	0	0	3	7	6	16	1	0	0	0	0	0	0	Best
CT154_01120_3051_S_321	2727	2749	GTCCCAGCTGGTGCTGGAGGCGG	GTCCCAGCTGGTGCTGGAGG	CGG	23	0.7	CAG	1	5	89.51					1	0	0	0	16	20	36	1	0	0	0	1	0	1	Low_risk
CT154_01120_3051_S_338	2842	2864	CAGGTGCTGGATGTCGCGCGCGG	CAGGTGCTGGATGTCGCGCG	CGG	23	0.7	CAG	1	1	93.15					1	0	0	2	8	15	25	1	0	0	0	0	0	0	Best
CT154_01120_3051_S_344	2895	2917	CCGGCAGGGGCTGCATGATCTGG	CCGGCAGGGGCTGCATGATC	TGG	23	0.7	CAG	1	5	95.02					1	0	0	2	18	9	29	1	0	0	0	0	0	0	Best
CT154_01120_3051_A_14	2945	2967	GGGCCAGGGATGGGACAGATAGG	GGGCCAGGGATGGGACAGAT	AGG	23	0.65	CCA	1	4	97.15					1	0	0	0	0	1	1	1	0	0	0	0	0	0	Best
CT154_01120_3051_A_15	2944	2966	GGCCAGGGATGGGACAGATAGGG	GGCCAGGGATGGGACAGATA	GGG	23	0.6	CCA	1	3	97.15					1	0	0	0	1	2	3	1	0	0	0	0	0	0	Best
CT154_01120_3051_A_139	1932	1954	TCACCCATTCCGGCGCGGGCAGG	TCACCCATTCCGGCGCGGGC	AGG	23	0.75	CCA	1	5	63.91					1	0	0	1	7	13	21	1	0	0	1	0	1	2	Low_risk
CT154_01120_3051_A_150	1883	1905	CATCCATGGGCCCGGATCGGTGG	CATCCATGGGCCCGGATCGG	TGG	23	0.7	CCA	1	4	62.34					1	0	0	0	0	1	1	1	0	0	0	0	0	0	Best
CT154_01120_3051_A_151	1880	1902	CCATGGGCCCGGATCGGTGGCGG	CCATGGGCCCGGATCGGTGG	CGG	23	0.75	CCA	1	1	62.34					1	0	0	0	2	10	12	1	0	0	0	0	0	0	Best
CT154_01120_3051_A_158	1788	1810	GGCCCCATATGAACACACGCGGG	GGCCCCATATGAACACACGC	GGG	23	0.6	CCA	1	5	59.19					1	0	0	0	0	1	1	1	0	0	0	0	0	0	Best
CT154_01120_3051_A_170	1595	1617	CCACAGGCGTTCGGCGCCATCGG	CCACAGGCGTTCGGCGCCAT	CGG	23	0.7	CCA	1	1	53					1	0	0	1	1	7	9	1	0	0	0	0	0	0	Best
CT154_01120_3051_A_250	945	967	CGCGCCACTGTTCCAGCGCATGG	CGCGCCACTGTTCCAGCGCA	TGG	23	0.7	CCA	1	5	31.56					1	0	0	0	4	8	12	1	0	0	0	0	1	1	Low_risk
CT154_01120_3051_A_251	944	966	GCGCCACTGTTCCAGCGCATGGG	GCGCCACTGTTCCAGCGCAT	GGG	23	0.65	CCA	1	4	31.56					1	0	0	1	4	8	13	1	0	0	0	0	0	0	Best
CT154_01120_3051_A_291	638	660	CCATATGGGGGTACCGGGCGCGG	CCATATGGGGGTACCGGGCG	CGG	23	0.7	CCA	1	1	21.63					1	0	0	0	1	5	6	1	0	0	0	0	0	0	Best
CT154_01120_3051_A_304	533	555	CAGCCATGCGGGCCACACGCTGG	CAGCCATGCGGGCCACACGC	TGG	23	0.75	CCA	1	4	18.09					1	0	0	4	6	12	22	1	0	0	0	0	0	0	Best
CT154_01120_3051_A_305	524	546	GGGCCACACGCTGGTCACGATGG	GGGCCACACGCTGGTCACGA	TGG	23	0.7	CCA	1	4	17.8					1	0	0	1	5	11	17	1	0	0	0	0	0	0	Best
CT154_01120_3051_A_313	417	439	CCCATTCCGCCTCATCCATCAGG	CCCATTCCGCCTCATCCATC	AGG	23	0.6	CCA	1	2	14.36					1	0	0	0	2	31	33	1	0	0	0	0	0	0	Best
CT154_01120_3051_A_353	75	97	CCAGCCAGCGCGCGGCAATCTGG	CCAGCCAGCGCGCGGCAATC	TGG	23	0.75	CCA	0	-	-	CCA	1	5	3.05	1	0	0	4	4	9	17	1	0	0	0	0	0	0	Best
CT154_01125_3585_S_36	281	303	TGCAGAACCGGCTGGGCCAGTGG	TGCAGAACCGGCTGGGCCAG	TGG	23	0.7	CAG	1	3	7.89					1	0	0	2	5	2	9	1	0	0	0	0	0	0	Best
CT154_01125_3585_S_37	282	304	GCAGAACCGGCTGGGCCAGTGGG	GCAGAACCGGCTGGGCCAGT	GGG	23	0.7	CAG	1	2	7.89					1	0	0	0	5	9	14	1	0	0	0	0	0	0	Best
CT154_01125_3585_S_82	681	703	CTGGCAGGCCGATCCCGCCACGG	CTGGCAGGCCGATCCCGCCA	CGG	23	0.75	CAG	1	5	19.11					1	0	0	1	11	11	23	1	0	0	0	1	1	2	Low_risk
CT154_01125_3585_S_111	882	904	GCAGGATACGGCAGCCCGTGCGG	GCAGGATACGGCAGCCCGTG	CGG	23	0.7	CAG	1	2	24.63					1	0	0	1	3	9	13	1	0	0	0	0	0	0	Best
CT154_01125_3585_S_132	1050	1072	CCGGCAGTTGCGTGCCATCACGG	CCGGCAGTTGCGTGCCATCA	CGG	23	0.65	CAG	1	5	29.4					1	0	0	0	1	7	8	1	0	0	0	0	0	0	Best
CT154_01125_3585_S_139	1185	1207	GCTCCAGCTTCTTGATGATCCGG	GCTCCAGCTTCTTGATGATC	CGG	23	0.5	CAG	1	5	33.17					1	0	0	0	2	3	5	1	0	0	0	0	0	0	Best
CT154_01125_3585_S_140	1186	1208	CTCCAGCTTCTTGATGATCCGGG	CTCCAGCTTCTTGATGATCC	GGG	23	0.5	CAG	1	4	33.17					1	0	0	0	1	2	3	1	0	0	0	0	0	0	Best
CT154_01125_3585_S_152	1285	1307	GACCAGTGGGCCATTGCCGGTGG	GACCAGTGGGCCATTGCCGG	TGG	23	0.7	CAG	1	4	35.93					1	0	1	0	3	3	7	1	0	0	0	0	0	0	Moderate_risk
CT154_01125_3585_S_162	1392	1414	GCAGTCGATCTATTCCTTCCAGG	GCAGTCGATCTATTCCTTCC	AGG	23	0.5	CAG	1	2	38.86					1	0	0	0	0	0	0	1	0	0	0	0	0	0	Best
CT154_01125_3585_S_163	1393	1415	CAGTCGATCTATTCCTTCCAGGG	CAGTCGATCTATTCCTTCCA	GGG	23	0.45	CGA	0	-	-	CAG	1	1	38.86	1	0	0	1	0	0	1	1	0	0	0	0	0	0	Best
CT154_01125_3585_S_167	1407	1429	CTTCCAGGGGGCCGATCCGGAGG	CTTCCAGGGGGCCGATCCGG	AGG	23	0.75	CAG	1	5	39.36					1	0	0	0	1	1	2	1	0	0	0	0	1	1	Low_risk
CT154_01125_3585_S_177	1476	1498	GCAGGCGCTGTGGCGTGAACCGG	GCAGGCGCTGTGGCGTGAAC	CGG	23	0.7	CAG	1	2	41.2					1	0	0	0	8	7	15	1	0	0	0	0	0	0	Best
CT154_01125_3585_S_205	1740	1762	GCAGCGTCTGGCCGACACGCTGG	GCAGCGTCTGGCCGACACGC	TGG	23	0.75	CAG	1	2	48.56					1	0	0	0	6	20	26	1	0	0	0	0	0	0	Best
CT154_01125_3585_S_226	1986	2008	GCCGCAGGATGACCTGACGCTGG	GCCGCAGGATGACCTGACGC	TGG	23	0.7	CAG	1	5	55.51					1	0	0	2	13	11	26	1	0	0	0	2	0	2	Low_risk
CT154_01125_3585_S_245	2194	2216	CAGCTGCTGGCCGAAGCGCTTGG	CAGCTGCTGGCCGAAGCGCT	TGG	23	0.7	CAG	1	1	61.2					1	0	0	2	5	10	17	1	0	0	0	0	0	0	Best
CT154_01125_3585_S_291	2589	2611	GGAACAGATCCGCCTGAATGCGG	GGAACAGATCCGCCTGAATG	CGG	23	0.55	CAG	1	5	72.33					1	0	0	3	3	6	12	1	0	0	0	0	0	0	Best
CT154_01125_3585_S_292	2592	2614	ACAGATCCGCCTGAATGCGGCGG	ACAGATCCGCCTGAATGCGG	CGG	23	0.6	CAG	1	2	72.33					1	0	0	1	2	3	6	1	0	0	0	0	0	0	Best
CT154_01125_3585_S_310	2727	2749	CCGGCAGGGTTTCGAGAGTGCGG	CCGGCAGGGTTTCGAGAGTG	CGG	23	0.65	CAG	1	5	76.18					1	0	0	0	3	3	6	1	0	0	0	0	0	0	Best
CT154_01125_3585_S_311	2728	2750	CGGCAGGGTTTCGAGAGTGCGGG	CGGCAGGGTTTCGAGAGTGC	GGG	23	0.65	CAG	1	4	76.18					1	0	0	0	2	0	2	1	0	0	0	0	0	0	Best
CT154_01125_3585_S_312	2729	2751	GGCAGGGTTTCGAGAGTGCGGGG	GGCAGGGTTTCGAGAGTGCG	GGG	23	0.65	CAG	1	3	76.18					1	0	0	0	0	0	0	1	0	0	0	0	0	0	Best
CT154_01125_3585_S_313	2730	2752	GCAGGGTTTCGAGAGTGCGGGGG	GCAGGGTTTCGAGAGTGCGG	GGG	23	0.65	CAG	1	2	76.18					1	0	0	1	1	1	3	1	0	0	0	0	0	0	Best
CT154_01125_3585_S_316	2759	2781	CGCAGCCCTTTGATCTGGGCTGG	CGCAGCCCTTTGATCTGGGC	TGG	23	0.65	CAG	1	3	77.02					1	0	0	0	2	2	4	1	0	0	0	0	0	0	Best
CT154_01125_3585_S_317	2760	2782	GCAGCCCTTTGATCTGGGCTGGG	GCAGCCCTTTGATCTGGGCT	GGG	23	0.6	CAG	1	2	77.02					1	0	0	0	0	2	2	1	0	0	0	0	0	0	Best
CT154_01125_3585_S_363	3189	3211	CGCGCAGCGGGGTGAACTGGTGG	CGCGCAGCGGGGTGAACTGG	TGG	23	0.75	CAG	1	5	89.07					1	0	0	3	3	9	15	1	0	0	0	0	0	0	Best
CT154_01125_3585_S_367	3210	3232	GGCGCAGGTGCTGGCGGTGATGG	GGCGCAGGTGCTGGCGGTGA	TGG	23	0.75	CAG	1	5	89.65					1	0	0	0	17	35	52	1	0	0	0	0	0	0	Best
CT154_01125_3585_S_373	3280	3302	CAGCCGCTTGCGGGTGTTGTCGG	CAGCCGCTTGCGGGTGTTGT	CGG	23	0.65	CAG	1	1	91.49					1	0	0	1	11	6	18	1	0	0	0	1	0	1	Low_risk
CT154_01125_3585_S_378	3303	3325	CCAGCAGGTGATTGTGGGGCAGG	CCAGCAGGTGATTGTGGGGC	AGG	23	0.65	CAG	1	2	92.16	CAG	1	5	92.25	1	0	0	0	4	7	11	1	0	0	0	0	0	0	Best
CT154_01125_3585_S_379	3306	3328	GCAGGTGATTGTGGGGCAGGTGG	GCAGGTGATTGTGGGGCAGG	TGG	23	0.65	CAG	1	2	92.25					1	0	0	0	5	7	12	1	0	0	0	1	0	1	Low_risk
CT154_01125_3585_S_381	3318	3340	GGGGCAGGTGGACCGCATGGCGG	GGGGCAGGTGGACCGCATGG	CGG	23	0.75	CAG	1	5	92.66					1	0	0	5	11	23	39	1	0	0	1	0	1	2	Low_risk
CT154_01125_3585_S_382	3321	3343	GCAGGTGGACCGCATGGCGGTGG	GCAGGTGGACCGCATGGCGG	TGG	23	0.75	CAG	1	2	92.66					1	0	2	0	13	19	34	1	0	0	0	1	0	1	Moderate_risk
CT154_01125_3585_S_386	3393	3415	CCAAAGCATTGACAGGACGCCGG	CCAAAGCATTGACAGGACGC	CGG	23	0.55	CAA	1	2	94.67					1	0	0	0	0	1	1	1	0	0	0	0	0	0	Best
CT154_01125_3585_S_391	3426	3448	GCGGCAGATGGCGGCCTACCGGG	GCGGCAGATGGCGGCCTACC	GGG	23	0.75	CAG	1	5	95.68					1	0	0	0	4	7	11	1	0	0	0	0	0	0	Best
CT154_01125_3585_S_399	3474	3496	CAGGCAGGTCGTGTGCGCGCTGG	CAGGCAGGTCGTGTGCGCGC	TGG	23	0.75	CAG	0	-	-	CAG	1	5	97.02	1	0	0	0	5	21	26	1	0	0	0	0	0	0	Best
CT154_01125_3585_A_87	2869	2891	ATCCAGTCCGGCAAGGGGACAGG	ATCCAGTCCGGCAAGGGGAC	AGG	23	0.65	CCA	1	3	80.59					1	0	0	1	3	1	5	1	0	0	0	0	0	0	Best
CT154_01125_3585_A_114	2661	2683	CCCATCCGCATATCACCAGCCGG	CCCATCCGCATATCACCAGC	CGG	23	0.6	CCA	1	2	74.81					1	0	0	0	0	1	1	1	0	0	0	0	0	0	Best
CT154_01125_3585_A_133	2486	2508	TGCCCACAGGATATTGGTGTCGG	TGCCCACAGGATATTGGTGT	CGG	23	0.5	CCA	1	4	69.87					1	0	0	0	1	1	2	1	0	0	0	0	0	0	Best
CT154_01125_3585_A_151	2328	2350	GCCAGTGCAGGAACCCCTGCAGG	GCCAGTGCAGGAACCCCTGC	AGG	23	0.7	CCA	1	2	65.52					1	0	0	1	2	3	6	1	0	0	0	0	0	0	Best
CT154_01125_3585_A_152	2327	2349	CCAGTGCAGGAACCCCTGCAGGG	CCAGTGCAGGAACCCCTGCA	GGG	23	0.65	CCA	1	1	65.52					1	0	0	0	2	6	8	1	0	0	0	0	0	0	Best
CT154_01125_3585_A_176	2125	2147	TGCCACGCGGCAGCCCAGTCAGG	TGCCACGCGGCAGCCCAGTC	AGG	23	0.75	CCA	1	3	59.83					1	0	0	0	2	6	8	1	0	0	0	0	0	0	Best
CT154_01125_3585_A_222	1751	1773	GATCCAGCCCGCCAGCGTGTCGG	GATCCAGCCCGCCAGCGTGT	CGG	23	0.7	CCA	1	4	49.37					1	0	0	0	8	16	24	1	0	0	0	1	0	1	Low_risk
CT154_01125_3585_A_265	1423	1445	CGCCAGGCGCGGAAAGCCTCCGG	CGCCAGGCGCGGAAAGCCTC	CGG	23	0.75	CCA	1	3	40.25					1	0	0	0	1	5	6	1	0	0	0	0	0	0	Best
CT154_01125_3585_A_312	857	879	CAGCCATGCCAGCATGGTTTCGG	CAGCCATGCCAGCATGGTTT	CGG	23	0.55	CCA	1	4	24.44					1	0	0	0	4	6	10	1	0	0	0	0	0	0	Best
CT154_01130_330_S_2	33	55	CCAGTTCAAGTCCCTGGTGCTGG	CCAGTTCAAGTCCCTGGTGC	TGG	23	0.6	CAG	1	2	10.3					1	0	0	0	1	5	6	1	0	0	0	0	0	0	Best
CT154_01130_330_S_28	294	316	CCAGCTCAAGGCATGGGTTCAGG	CCAGCTCAAGGCATGGGTTC	AGG	23	0.6	CAG	1	2	89.39					1	0	0	0	0	0	0	1	0	0	0	0	0	0	Best
CT154_01130_330_A_2	287	309	CCATGCCTTGAGCTGGCTCTTGG	CCATGCCTTGAGCTGGCTCT	TGG	23	0.6	CCA	1	1	93.64					1	0	0	0	0	1	1	1	0	0	0	0	0	0	Best
CT154_01130_330_A_23	67	89	GCCCAGAAATCAACCAGTACCGG	GCCCAGAAATCAACCAGTAC	CGG	23	0.5	CCA	1	3	26.36					1	0	1	0	0	3	4	1	0	0	0	0	0	0	Moderate_risk
CT154_01135_855_S_26	261	283	CGACCAGCTGAAGCTGGGCGTGG	CGACCAGCTGAAGCTGGGCG	TGG	23	0.7	CGA	0	-	-	CAG	1	5	30.99	1	0	0	1	7	10	18	1	0	0	0	0	0	0	Best
CT154_01135_855_S_45	483	505	GCCCCAGCCGCTCTATGCGGCGG	GCCCCAGCCGCTCTATGCGG	CGG	23	0.75	CAG	1	5	56.96					1	0	0	1	2	6	9	1	0	0	0	0	0	0	Best
CT154_01135_855_S_46	484	506	CCCCAGCCGCTCTATGCGGCGGG	CCCCAGCCGCTCTATGCGGC	GGG	23	0.75	CAG	1	4	56.96					1	0	0	0	1	6	7	1	0	0	0	0	0	0	Best
CT154_01140_1425_S_1	19	41	CTCCAGCCGCCTTCGTTTGACGG	CTCCAGCCGCCTTCGTTTGA	CGG	23	0.6	CAG	1	4	1.54					1	0	0	0	0	2	2	1	0	0	0	0	0	0	Best
CT154_01140_1425_S_15	118	140	CAGCCCGCCGCCATGGTGGAAGG	CAGCCCGCCGCCATGGTGGA	AGG	23	0.75	CAG	1	1	8.28					1	0	1	3	10	7	21	1	0	0	0	0	0	0	Moderate_risk
CT154_01140_1425_S_62	723	745	GCAGTATTTCCCGCAGGTGAAGG	GCAGTATTTCCCGCAGGTGA	AGG	23	0.55	CAG	1	2	50.81					1	0	0	0	0	2	2	1	0	0	0	0	0	0	Best
CT154_01140_1425_S_94	1157	1179	AGCAGGCGACCGAGAATGGCTGG	AGCAGGCGACCGAGAATGGC	TGG	23	0.65	CAG	1	3	81.33					1	0	0	1	4	5	10	1	0	0	0	1	0	1	Low_risk
CT154_01145_1179_S_14	110	132	GGCAGGAAAAGCGGGTGGACCGG	GGCAGGAAAAGCGGGTGGAC	CGG	23	0.65	CAG	1	3	9.5					1	0	0	5	3	5	13	1	0	0	0	0	0	0	Best
CT154_01145_1179_S_22	229	251	CCCCAGATGCAGATCGTCTTTGG	CCCCAGATGCAGATCGTCTT	TGG	23	0.55	CAG	1	4	19.68					1	0	0	0	2	1	3	1	0	0	0	0	0	0	Best
CT154_01145_1179_S_24	252	274	CGTCCAGTCGGAAGATGATGCGG	CGTCCAGTCGGAAGATGATG	CGG	23	0.55	CAG	1	5	21.71					1	0	0	0	0	6	6	1	0	0	0	0	0	0	Best
CT154_01145_1179_S_90	876	898	CATCCAGCTGCCACTGTTCTGGG	CATCCAGCTGCCACTGTTCT	GGG	23	0.55	CAG	1	5	74.64					1	0	0	1	1	1	3	1	0	0	0	0	0	0	Best
CT154_01145_1179_A_16	922	944	AACCACGTCCACGCGGCATGCGG	AACCACGTCCACGCGGCATG	CGG	23	0.65	CCA	1	3	79.9					1	0	0	0	0	5	5	1	0	0	0	0	0	0	Best
CT154_01145_1179_A_17	921	943	ACCACGTCCACGCGGCATGCGGG	ACCACGTCCACGCGGCATGC	GGG	23	0.7	CCA	1	2	79.9					1	0	0	0	2	5	7	1	0	0	0	0	0	0	Best
CT154_01145_1179_A_18	920	942	CCACGTCCACGCGGCATGCGGGG	CCACGTCCACGCGGCATGCG	GGG	23	0.75	CCA	1	1	79.9					1	0	0	0	3	3	6	1	0	0	0	0	0	0	Best
CT154_01145_1179_A_22	879	901	TGGCCCAGAACAGTGGCAGCTGG	TGGCCCAGAACAGTGGCAGC	TGG	23	0.65	CCA	1	5	76.08					1	0	0	1	1	5	7	1	0	0	0	0	0	0	Best
CT154_01145_1179_A_23	875	897	CCAGAACAGTGGCAGCTGGATGG	CCAGAACAGTGGCAGCTGGA	TGG	23	0.6	CCA	1	1	76.08					1	0	0	0	0	3	3	1	0	0	0	0	0	0	Best
CT154_01145_1179_A_32	752	774	CCATGTCATGCACGCGGCAATGG	CCATGTCATGCACGCGGCAA	TGG	23	0.6	CCA	1	1	65.65					1	0	0	0	1	1	2	1	0	0	0	0	0	0	Best
CT154_01150_663_S_7	126	148	GCAGGTGCAGGAACCGATCAAGG	GCAGGTGCAGGAACCGATCA	AGG	23	0.6	CAG	1	2	19.16					1	0	0	0	1	9	10	1	0	0	0	0	0	0	Best
CT154_01150_663_S_12	198	220	CGAGCAGCGTTCGCAGATCCTGG	CGAGCAGCGTTCGCAGATCC	TGG	23	0.65	CGA	0	-	-	CAG	1	5	30.47	1	0	0	0	0	3	3	1	0	0	0	0	0	0	Best
CT154_01150_663_S_17	300	322	TGACCAGAAGCAGGCCCTGCTGG	TGACCAGAAGCAGGCCCTGC	TGG	23	0.65	CAG	1	5	45.85					1	0	0	0	4	20	24	1	0	0	0	0	0	0	Best
CT154_01150_663_S_34	567	589	CCAGCGGGCCGATTTCAGTTCGG	CCAGCGGGCCGATTTCAGTT	CGG	23	0.6	CAG	1	2	85.67					1	0	0	0	0	2	2	1	0	0	0	0	0	0	Best
CT154_01155_2031_S_3	57	79	CCCGCAGCTTGACCGTGTGCGGG	CCCGCAGCTTGACCGTGTGC	GGG	23	0.7	CAG	1	5	3					2	0	0	0	4	7	12	2	0	0	0	0	0	1	Repeat_sites_or_bad
CT154_01155_2031_S_8	108	130	GGAGCAGCTCAGGCAGCTGGCGG	GGAGCAGCTCAGGCAGCTGG	CGG	23	0.7	CAG	1	5	5.51					2	0	0	0	1	14	16	2	0	0	0	0	0	1	Repeat_sites_or_bad
CT154_01155_2031_S_91	997	1019	GAGCAGAAGAAAGGCCCGTCCGG	GAGCAGAAGAAAGGCCCGTC	CGG	23	0.6	CAG	1	4	49.24					2	0	0	0	1	3	5	2	0	0	0	0	0	1	Repeat_sites_or_bad
CT154_01155_2031_S_109	1254	1276	CCTGCAGCGCGCCTATGACCAGG	CCTGCAGCGCGCCTATGACC	AGG	23	0.7	CAG	1	5	61.94					2	0	0	1	3	9	14	2	0	0	0	0	0	1	Repeat_sites_or_bad
CT154_01155_2031_S_110	1269	1291	TGACCAGGTGATGCATGACGTGG	TGACCAGGTGATGCATGACG	TGG	23	0.55	CAG	1	5	62.68					2	0	0	1	3	7	12	2	0	0	0	0	0	1	Repeat_sites_or_bad
CT154_01155_2031_S_148	1560	1582	CGGGCGAATCGTGCGCGAGATGG	CGGGCGAATCGTGCGCGAGA	TGG	23	0.7	CGA	1	5	77.01					2	0	0	1	3	8	13	2	0	0	0	0	0	1	Repeat_sites_or_bad
CT154_01155_2031_S_153	1585	1607	CGCCAGTCCGGGCCGGAACAGGG	CGCCAGTCCGGGCCGGAACA	GGG	23	0.75	CAG	1	4	78.19					2	0	0	1	4	6	12	2	0	0	0	0	0	1	Repeat_sites_or_bad
CT154_01155_2031_S_154	1588	1610	CAGTCCGGGCCGGAACAGGGCGG	CAGTCCGGGCCGGAACAGGG	CGG	23	0.75	CAG	1	1	78.19					2	0	0	1	9	23	34	2	0	0	0	0	1	2	Repeat_sites_or_bad
CT154_01155_2031_S_165	1743	1765	GCAGCTGGCACGCAACCATGCGG	GCAGCTGGCACGCAACCATG	CGG	23	0.65	CAG	1	2	85.87					2	0	0	0	3	5	9	2	0	0	0	0	0	1	Repeat_sites_or_bad
CT154_01155_2031_S_176	1902	1924	CCAGGATGCCCAGTATATCGAGG	CCAGGATGCCCAGTATATCG	AGG	23	0.55	CAG	1	2	93.7					1	1	0	0	1	1	3	1	1	0	0	0	0	1	High_risk
CT154_01155_2031_S_179	1911	1933	CCAGTATATCGAGGCAGGGCTGG	CCAGTATATCGAGGCAGGGC	TGG	23	0.6	CAG	1	2	94.14					2	0	0	1	1	1	4	2	0	0	0	0	0	1	Repeat_sites_or_bad
CT154_01155_2031_A_178	242	264	ATCCCAGATCACGCGGTCATCGG	ATCCCAGATCACGCGGTCAT	CGG	23	0.55	CCA	1	4	12.85					2	0	0	0	0	4	5	2	0	0	0	0	1	2	Repeat_sites_or_bad
CT154_01155_2031_A_179	241	263	TCCCAGATCACGCGGTCATCGGG	TCCCAGATCACGCGGTCATC	GGG	23	0.6	CCA	1	3	12.85					2	0	0	0	0	4	5	2	0	0	0	0	0	1	Repeat_sites_or_bad
CT154_01155_2031_A_180	240	262	CCCAGATCACGCGGTCATCGGGG	CCCAGATCACGCGGTCATCG	GGG	23	0.65	CCA	1	2	12.85					2	0	0	0	0	3	4	2	0	0	0	0	0	1	Repeat_sites_or_bad
CT154_01155_2031_A_181	239	261	CCAGATCACGCGGTCATCGGGGG	CCAGATCACGCGGTCATCGG	GGG	23	0.65	CCA	1	1	12.85					2	0	0	0	2	2	5	2	0	0	0	0	0	1	Repeat_sites_or_bad
CT154_01160_1182_S_7	165	187	CAATCAGCGCATGACCGTGCAGG	CAATCAGCGCATGACCGTGC	AGG	23	0.6	CAA	0	-	-	CAG	1	5	14.3	1	0	0	0	7	5	12	1	0	0	0	0	0	0	Best
CT154_01160_1182_S_8	180	202	CGTGCAGGAATGCCTTGATGCGG	CGTGCAGGAATGCCTTGATG	CGG	23	0.55	CAG	1	5	15.57					1	0	0	0	2	3	5	1	0	0	0	0	0	0	Best
CT154_01160_1182_S_52	749	771	AACAGTACCACTGCACCCCGTGG	AACAGTACCACTGCACCCCG	TGG	23	0.6	CAG	1	3	63.54					1	0	0	0	0	1	1	1	0	0	0	0	0	0	Best
CT154_01160_1182_S_53	750	772	ACAGTACCACTGCACCCCGTGGG	ACAGTACCACTGCACCCCGT	GGG	23	0.6	CAG	1	2	63.54					1	0	0	0	0	1	1	1	0	0	0	0	0	0	Best
CT154_01160_1182_S_54	751	773	CAGTACCACTGCACCCCGTGGGG	CAGTACCACTGCACCCCGTG	GGG	23	0.65	CAG	1	1	63.54					1	0	0	0	0	0	0	1	0	0	0	0	0	0	Best
CT154_01160_1182_S_57	801	823	GCAGCGCCCGTGCTACCTGCTGG	GCAGCGCCCGTGCTACCTGC	TGG	23	0.75	CAG	1	2	67.85					1	0	0	1	5	4	10	1	0	0	0	0	0	0	Best
CT154_01160_1182_S_58	802	824	CAGCGCCCGTGCTACCTGCTGGG	CAGCGCCCGTGCTACCTGCT	GGG	23	0.7	CAG	1	1	67.85					1	0	0	0	2	8	10	1	0	0	0	0	0	0	Best
CT154_01160_1182_S_85	1071	1093	CCAGCATGTGGATGCGAAGATGG	CCAGCATGTGGATGCGAAGA	TGG	23	0.55	CAG	1	2	90.69					1	0	0	0	1	4	5	1	0	0	0	0	0	0	Best
CT154_01160_1182_A_72	361	383	TCCCACGAGAAGAACGGGTTCGG	TCCCACGAGAAGAACGGGTT	CGG	23	0.55	CCA	1	3	32.23					1	0	0	0	0	0	0	1	0	0	0	0	0	0	Best
CT154_01165_1290_S_37	381	403	GCAGCAGCCCGAACTGATCGCGG	GCAGCAGCCCGAACTGATCG	CGG	23	0.65	CAG	1	2	29.61	CAG	1	5	29.84	1	0	0	0	0	10	10	1	0	0	0	0	0	0	Best
CT154_01165_1290_S_57	516	538	TCGTCAGTCGGTCTCGGTAGAGG	TCGTCAGTCGGTCTCGGTAG	AGG	23	0.6	CAG	1	5	40.31					1	0	0	0	1	0	1	1	0	0	0	0	0	0	Best
CT154_01165_1290_S_142	1257	1279	GCAGGCCAGCCGTCAGCTCCTGG	GCAGGCCAGCCGTCAGCTCC	TGG	23	0.75	CAG	1	2	97.52					1	0	0	0	3	2	5	1	0	0	0	0	0	0	Best
CT154_01165_1290_A_50	655	677	ACCCAGCACAGTTCGTTGCGCGG	ACCCAGCACAGTTCGTTGCG	CGG	23	0.6	CCA	1	3	52.33					1	0	0	0	0	1	1	1	0	0	0	0	0	0	Best
CT154_01165_1290_A_63	408	430	TCCATTCCAGCAGCAGCGACAGG	TCCATTCCAGCAGCAGCGAC	AGG	23	0.6	CCA	1	2	33.26					1	0	0	0	5	7	12	1	0	0	0	0	1	1	Low_risk
CT154_01170_1973_S_8	95	117	CCCAAACAGTGGAAGCCAGCAGG	CCCAAACAGTGGAAGCCAGC	AGG	23	0.6	CAA	1	3	4.92					1	0	0	0	0	0	0	1	0	0	0	0	0	0	Best
CT154_01170_1973_S_11	121	143	GATCAGGATCCAACCCCCGCCGG	GATCAGGATCCAACCCCCGC	CGG	23	0.65	CAG	1	4	6.28					1	0	0	0	2	6	8	1	0	0	0	0	0	0	Best
CT154_01170_1973_S_45	519	541	GCCCCAGCATATCCGCCTGCCGG	GCCCCAGCATATCCGCCTGC	CGG	23	0.7	CAG	1	5	26.51					1	0	0	1	7	13	21	1	0	0	0	0	0	0	Best
CT154_01170_1973_S_46	522	544	CCAGCATATCCGCCTGCCGGAGG	CCAGCATATCCGCCTGCCGG	AGG	23	0.7	CAG	1	2	26.51					1	0	1	2	8	5	16	1	0	1	0	1	0	2	Moderate_risk
CT154_01170_1973_S_85	936	958	CCATCAGGCCATGGGCGATGTGG	CCATCAGGCCATGGGCGATG	TGG	23	0.65	CAG	1	5	47.64					1	0	0	3	9	10	22	1	0	0	0	0	0	0	Best
CT154_01170_1973_S_86	939	961	TCAGGCCATGGGCGATGTGGCGG	TCAGGCCATGGGCGATGTGG	CGG	23	0.65	CAG	1	2	47.64					1	0	1	1	8	12	22	1	0	0	0	0	0	0	Moderate_risk
CT154_01170_1973_S_89	963	985	CTACCAGCCATGGCTGCACCGGG	CTACCAGCCATGGCTGCACC	GGG	23	0.65	CAG	1	5	49.01					1	0	0	0	1	1	2	1	0	0	0	0	0	0	Best
CT154_01170_1973_S_90	966	988	CCAGCCATGGCTGCACCGGGCGG	CCAGCCATGGCTGCACCGGG	CGG	23	0.75	CAG	1	2	49.01					1	0	0	0	1	9	10	1	0	0	0	0	0	0	Best
CT154_01170_1973_S_95	1015	1037	CAGCTGGCCTCACAGATCCTTGG	CAGCTGGCCTCACAGATCCT	TGG	23	0.6	CAG	1	1	51.44					1	0	0	0	0	1	1	1	0	0	0	0	0	0	Best
CT154_01170_1973_A_8	1884	1906	CGGGCCAGTGTCTCAAGCGAGGG	CGGGCCAGTGTCTCAAGCGA	GGG	23	0.65	CCA	1	5	96.4					1	0	0	0	2	5	7	1	0	0	0	0	0	0	Best
CT154_01170_1973_A_9	1883	1905	GGGCCAGTGTCTCAAGCGAGGGG	GGGCCAGTGTCTCAAGCGAG	GGG	23	0.65	CCA	1	4	96.4					1	0	0	0	1	0	1	1	0	0	0	0	0	0	Best
CT154_01170_1973_A_10	1882	1904	GGCCAGTGTCTCAAGCGAGGGGG	GGCCAGTGTCTCAAGCGAGG	GGG	23	0.65	CCA	1	3	96.4					1	0	0	0	3	3	6	1	0	0	0	0	0	0	Best
CT154_01170_1973_A_63	1430	1452	AGACCAGTGCGGGGTCCATGCGG	AGACCAGTGCGGGGTCCATG	CGG	23	0.65	CCA	1	4	73.44					1	0	0	0	3	6	9	1	0	0	0	1	0	1	Low_risk
CT154_01170_1973_A_64	1417	1439	GTCCATGCGGAAGCCATGCTCGG	GTCCATGCGGAAGCCATGCT	CGG	23	0.6	CCA	1	3	72.83					1	0	0	0	0	4	4	1	0	0	0	0	0	0	Best
CT154_01170_1973_A_65	1416	1438	TCCATGCGGAAGCCATGCTCGGG	TCCATGCGGAAGCCATGCTC	GGG	23	0.6	CCA	1	2	72.83					1	0	0	0	0	4	4	1	0	0	0	0	0	0	Best
CT154_01170_1973_A_80	1295	1317	CCATGGCATCCGCCACCATCTGG	CCATGGCATCCGCCACCATC	TGG	23	0.65	CCA	1	1	66.75					1	0	0	3	9	9	21	1	0	0	1	0	0	1	Low_risk
CT154_01170_1973_A_82	1286	1308	CCGCCACCATCTGGGTAGAGTGG	CCGCCACCATCTGGGTAGAG	TGG	23	0.65	CCA	1	4	66.14					1	0	0	0	0	0	0	1	0	0	0	0	0	0	Best
CT154_01175_966_S_22	223	245	ATACAGTCAGACAGGGGGAATGG	ATACAGTCAGACAGGGGGAA	TGG	23	0.5	CAG	1	4	23.4					1	0	0	0	0	1	1	1	0	0	0	0	0	0	Best
CT154_01175_966_A_61	566	588	GTCCCACGCAATGCCGATACTGG	GTCCCACGCAATGCCGATAC	TGG	23	0.6	CCA	1	4	60.56					1	0	0	0	1	1	2	1	0	0	0	0	0	0	Best
CT154_01180_1812_S_80	570	592	CCGCCAGTCCATCGGCATGTCGG	CCGCCAGTCCATCGGCATGT	CGG	23	0.65	CAG	1	5	31.68					1	0	0	0	1	10	11	1	0	0	0	0	0	0	Best
CT154_01180_1812_S_81	571	593	CGCCAGTCCATCGGCATGTCGGG	CGCCAGTCCATCGGCATGTC	GGG	23	0.65	CAG	1	4	31.68					1	0	0	1	2	8	11	1	0	0	0	0	0	0	Best
CT154_01180_1812_S_82	572	594	GCCAGTCCATCGGCATGTCGGGG	GCCAGTCCATCGGCATGTCG	GGG	23	0.65	CAG	1	3	31.68					1	0	0	0	2	9	11	1	0	0	0	0	0	0	Best
CT154_01180_1812_S_83	573	595	CCAGTCCATCGGCATGTCGGGGG	CCAGTCCATCGGCATGTCGG	GGG	23	0.65	CAG	1	2	31.68					1	0	0	1	5	7	13	1	0	0	0	0	0	0	Best
CT154_01180_1812_S_84	574	596	CAGTCCATCGGCATGTCGGGGGG	CAGTCCATCGGCATGTCGGG	GGG	23	0.65	CAG	1	1	31.68					1	0	0	0	1	3	4	1	0	0	0	0	0	0	Best
CT154_01180_1812_S_97	675	697	CCAGCGTATTGCCGCCATGCCGG	CCAGCGTATTGCCGCCATGC	CGG	23	0.65	CAG	1	2	37.31					1	0	0	1	8	7	16	1	0	0	0	1	1	2	Low_risk
CT154_01180_1812_S_109	763	785	CAGGGGCTGGCGCAGGCCTATGG	CAGGGGCTGGCGCAGGCCTA	TGG	23	0.75	CAG	1	1	42.11					1	0	0	0	7	16	23	1	0	0	0	0	0	0	Best
CT154_01180_1812_S_111	808	830	CAGCAGCTTTACGCCCATGATGG	CAGCAGCTTTACGCCCATGA	TGG	23	0.55	CAG	1	1	44.59	CAG	1	4	44.76	1	0	0	0	2	3	5	1	0	0	0	0	0	0	Best
CT154_01180_1812_S_117	888	910	CGAGCAGATGATGCTGCGCATGG	CGAGCAGATGATGCTGCGCA	TGG	23	0.6	CGA	0	-	-	CAG	1	5	49.23	1	0	0	2	5	7	14	1	0	0	0	0	0	0	Best
CT154_01180_1812_S_125	978	1000	GCAGGACCGTCAGGCGCGTGCGG	GCAGGACCGTCAGGCGCGTG	CGG	23	0.75	CAG	1	2	54.03					1	0	0	0	8	17	25	1	0	0	0	2	0	2	Low_risk
CT154_01180_1812_S_133	1050	1072	CGAACAGGCGGATCTGGATCTGG	CGAACAGGCGGATCTGGATC	TGG	23	0.6	CGA	0	-	-	CAG	1	5	58.17	1	0	0	0	2	11	13	1	0	0	0	0	0	0	Best
CT154_01180_1812_S_146	1173	1195	GGACCAGCAGAAATGGCCCGAGG	GGACCAGCAGAAATGGCCCG	AGG	23	0.65	CAG	1	5	64.96					1	0	0	0	1	2	3	1	0	0	0	0	0	0	Best
CT154_01180_1812_S_147	1179	1201	GCAGAAATGGCCCGAGGCGCTGG	GCAGAAATGGCCCGAGGCGC	TGG	23	0.7	CAG	1	2	65.12					1	0	0	0	4	4	8	1	0	0	0	0	0	0	Best
CT154_01180_1812_S_158	1283	1305	CACAGGAGCGCCAGAACCACTGG	CACAGGAGCGCCAGAACCAC	TGG	23	0.65	CAG	1	3	70.92					1	0	0	1	0	0	1	1	0	0	0	0	0	0	Best
CT154_01180_1812_S_159	1290	1312	GCGCCAGAACCACTGGCCGCAGG	GCGCCAGAACCACTGGCCGC	AGG	23	0.75	CAG	1	5	71.41					1	0	0	1	3	7	11	1	0	0	0	0	0	0	Best
CT154_01180_1812_S_161	1335	1357	GCTCCAGCTTGCCCCCAACGAGG	GCTCCAGCTTGCCCCCAACG	AGG	23	0.7	CAG	1	5	73.9					1	0	0	0	2	1	3	1	0	0	0	0	0	0	Best
CT154_01180_1812_S_162	1338	1360	CCAGCTTGCCCCCAACGAGGCGG	CCAGCTTGCCCCCAACGAGG	CGG	23	0.7	CAG	1	2	73.9					1	0	0	2	3	7	12	1	0	0	0	1	0	1	Low_risk
CT154_01180_1812_S_170	1461	1483	TAACCAGATCCGCGACAGTGTGG	TAACCAGATCCGCGACAGTG	TGG	23	0.55	CAG	1	5	80.85					1	0	0	0	0	1	1	1	0	0	0	0	0	0	Best
CT154_01180_1812_S_171	1462	1484	AACCAGATCCGCGACAGTGTGGG	AACCAGATCCGCGACAGTGT	GGG	23	0.55	CAG	1	4	80.85					1	0	0	0	0	2	2	1	0	0	0	0	0	0	Best
CT154_01180_1812_S_183	1545	1567	CGAGCAGATGCCACAGGACCCGG	CGAGCAGATGCCACAGGACC	CGG	23	0.65	CGA	0	-	-	CAG	1	5	85.49	1	0	0	0	0	5	5	1	0	0	0	0	0	0	Best
CT154_01180_1812_S_194	1647	1669	CCAGTTCCAGCCCGACCCCATGG	CCAGTTCCAGCCCGACCCCA	TGG	23	0.7	CAG	1	2	90.95					1	0	0	2	1	6	9	1	0	0	0	0	0	0	Best
CT154_01180_1812_A_14	1692	1714	TCCATGCCCTGGCATAGGCCAGG	TCCATGCCCTGGCATAGGCC	AGG	23	0.65	CCA	1	2	94.54					1	0	0	0	4	4	8	1	0	0	0	0	0	0	Best
CT154_01180_1812_A_15	1691	1713	CCATGCCCTGGCATAGGCCAGGG	CCATGCCCTGGCATAGGCCA	GGG	23	0.65	CCA	1	1	94.54					1	0	0	0	0	4	4	1	0	0	0	0	0	0	Best
CT154_01180_1812_A_28	1578	1600	TCCAGTACGCAACGCCAAGATGG	TCCAGTACGCAACGCCAAGA	TGG	23	0.55	CCA	1	2	88.25					1	0	0	0	0	0	0	1	0	0	0	0	0	0	Best
CT154_01180_1812_A_38	1470	1492	GCACCCAGCCCACACTGTCGCGG	GCACCCAGCCCACACTGTCG	CGG	23	0.7	CCA	1	5	82.12					1	0	0	0	2	4	6	1	0	0	0	0	0	0	Best
CT154_01180_1812_A_75	1167	1189	GCCATTTCTGCTGGTCCAGCAGG	GCCATTTCTGCTGGTCCAGC	AGG	23	0.6	CCA	1	2	65.56					1	0	0	0	0	9	9	1	0	0	0	0	0	0	Best
CT154_01180_1812_A_76	1166	1188	CCATTTCTGCTGGTCCAGCAGGG	CCATTTCTGCTGGTCCAGCA	GGG	23	0.55	CCA	1	1	65.56					1	0	0	0	1	5	6	1	0	0	0	0	0	0	Best
CT154_01180_1812_A_80	1130	1152	GCTCCACAGCATCCGGTCGGCGG	GCTCCACAGCATCCGGTCGG	CGG	23	0.7	CCA	1	4	63.41					1	0	0	0	0	3	3	1	0	0	0	0	0	0	Best
CT154_01180_1812_A_81	1129	1151	CTCCACAGCATCCGGTCGGCGGG	CTCCACAGCATCCGGTCGGC	GGG	23	0.7	CCA	1	3	63.41					1	0	0	1	1	3	5	1	0	0	0	0	0	0	Best
CT154_01180_1812_A_123	608	630	CCAGTGCGCCAGCACCAGCGCGG	CCAGTGCGCCAGCACCAGCG	CGG	23	0.75	CCA	1	1	34.77					1	0	0	2	5	16	23	1	0	0	0	0	0	0	Best
CT154_01185_933_S_78	465	487	GGACCAGTGTGCCGCCCGGATGG	GGACCAGTGTGCCGCCCGGA	TGG	23	0.75	CAG	1	5	50.27					1	0	0	1	2	8	11	1	0	0	0	0	0	0	Best
CT154_01185_933_S_79	469	491	CAGTGTGCCGCCCGGATGGAAGG	CAGTGTGCCGCCCGGATGGA	AGG	23	0.7	CAG	1	1	50.27					1	0	0	0	3	1	4	1	0	0	0	1	0	1	Low_risk
CT154_01185_933_S_88	558	580	GCAGAGTGTCTCCACCCCGCAGG	GCAGAGTGTCTCCACCCCGC	AGG	23	0.7	CAG	1	2	59.91					1	0	0	0	1	5	6	1	0	0	0	0	0	0	Best
CT154_01185_933_S_94	627	649	GCCGCAATGGCATGCGCTGGCGG	GCCGCAATGGCATGCGCTGG	CGG	23	0.7	CAA	1	5	67.63					1	0	0	0	6	13	19	1	0	0	0	0	0	0	Best
CT154_01185_933_S_97	669	691	GGTCCAGACCAACGACCTGCAGG	GGTCCAGACCAACGACCTGC	AGG	23	0.65	CAG	1	5	72.13					1	0	0	0	6	9	15	1	0	0	0	0	0	0	Best
CT154_01185_933_S_114	834	856	GCAGGATGCGGTCCAGCGTGCGG	GCAGGATGCGGTCCAGCGTG	CGG	23	0.7	CAG	1	2	89.5					1	0	0	1	10	20	31	1	0	0	0	0	0	0	Best
CT154_01185_933_S_115	835	857	CAGGATGCGGTCCAGCGTGCGGG	CAGGATGCGGTCCAGCGTGC	GGG	23	0.7	CAG	1	1	89.5					1	0	0	1	6	17	24	1	0	0	0	0	0	0	Best
CT154_01185_933_S_118	843	865	GGTCCAGCGTGCGGGATGGTGGG	GGTCCAGCGTGCGGGATGGT	GGG	23	0.7	CAG	1	5	90.78					1	0	0	0	2	5	7	1	0	0	0	0	0	0	Best
CT154_01185_933_A_4	846	868	AGACCCACCATCCCGCACGCTGG	AGACCCACCATCCCGCACGC	TGG	23	0.7	CCA	1	5	92.6					1	0	0	0	0	1	1	1	0	0	0	0	0	0	Best
CT154_01190_1473_S_10	160	182	CAGGGCACCAGTACCAGCACAGG	CAGGGCACCAGTACCAGCAC	AGG	23	0.65	CAG	1	1	10.86					1	0	0	0	3	0	3	1	0	0	0	0	0	0	Best
CT154_01190_1473_S_11	204	226	GTTCCAGAGCGTTGACAACCAGG	GTTCCAGAGCGTTGACAACC	AGG	23	0.55	CAG	1	5	14.12					1	0	0	0	0	0	0	1	0	0	0	0	0	0	Best
CT154_01190_1473_S_12	205	227	TTCCAGAGCGTTGACAACCAGGG	TTCCAGAGCGTTGACAACCA	GGG	23	0.5	CAG	1	4	14.12					1	0	0	0	1	3	4	1	0	0	0	0	0	0	Best
CT154_01190_1473_S_13	208	230	CAGAGCGTTGACAACCAGGGCGG	CAGAGCGTTGACAACCAGGG	CGG	23	0.6	CAG	1	1	14.12					1	0	0	0	1	2	3	1	0	0	0	0	0	0	Best
CT154_01190_1473_S_15	235	257	CAGGTCACTGCCGATATCAACGG	CAGGTCACTGCCGATATCAA	CGG	23	0.5	CAG	1	1	15.95					1	0	0	0	0	3	3	1	0	0	0	0	0	0	Best
CT154_01190_1473_S_65	765	787	TACACAGGTACCGTGCGACAGGG	TACACAGGTACCGTGCGACA	GGG	23	0.55	CAG	1	5	52.21					1	0	0	0	0	1	1	1	0	0	0	0	0	0	Best
CT154_01190_1473_S_85	1007	1029	CGCAGGCCATGGGCTGGAAATGG	CGCAGGCCATGGGCTGGAAA	TGG	23	0.65	CAG	1	3	68.5					1	0	0	1	4	5	10	1	0	0	0	0	0	0	Best
CT154_01190_1473_S_86	1008	1030	GCAGGCCATGGGCTGGAAATGGG	GCAGGCCATGGGCTGGAAAT	GGG	23	0.6	CAG	1	2	68.5					1	0	0	0	4	4	8	1	0	0	0	0	0	0	Best
CT154_01190_1473_S_98	1104	1126	GCAGTTCCGCTTTCCCGCCACGG	GCAGTTCCGCTTTCCCGCCA	CGG	23	0.65	CAG	1	2	75.02					1	0	0	0	1	4	5	1	0	0	0	0	0	0	Best
CT154_01190_1473_A_4	1406	1428	CATCCAGCGCCGCATCGTATAGG	CATCCAGCGCCGCATCGTAT	AGG	23	0.6	CCA	1	4	96.74					1	0	0	0	2	3	5	1	0	0	0	0	0	0	Best
CT154_01190_1473_A_92	602	624	CCAGCTTTCATGGGTGCCGCTGG	CCAGCTTTCATGGGTGCCGC	TGG	23	0.65	CCA	1	1	42.36					1	0	0	0	1	1	2	1	0	0	0	0	0	0	Best
CT154_01190_1473_A_99	548	570	AACCCAGCGGACAGGCCGGATGG	AACCCAGCGGACAGGCCGGA	TGG	23	0.7	CCA	1	4	38.49					1	0	0	0	1	6	7	1	0	0	0	0	0	0	Best
CT154_01190_1473_A_124	299	321	CAGCCACATGGCATCGGTGTTGG	CAGCCACATGGCATCGGTGT	TGG	23	0.6	CCA	1	4	21.59					1	0	0	0	2	3	5	1	0	0	0	0	0	0	Best
CT154_01195_987_S_1	7	29	CAGCAGGTTGCCGTCATTACCGG	CAGCAGGTTGCCGTCATTAC	CGG	23	0.55	CAG	1	1	0.71	CAG	1	4	1.01	1	0	0	2	5	9	16	1	0	0	0	1	0	1	Low_risk
CT154_01195_987_S_26	204	226	CCAGGCGGCGGAGGACATTGAGG	CCAGGCGGCGGAGGACATTG	AGG	23	0.7	CAG	1	2	20.77					1	0	0	1	3	5	9	1	0	0	0	0	0	0	Best
CT154_01195_987_S_68	672	694	CAGCCAGCAGCGTGACATCTGGG	CAGCCAGCAGCGTGACATCT	GGG	23	0.6	CAG	0	-	-	CAG	1	5	68.49	1	0	0	0	2	2	4	1	0	0	0	0	0	0	Best
CT154_01195_987_S_69	676	698	CAGCAGCGTGACATCTGGGTTGG	CAGCAGCGTGACATCTGGGT	TGG	23	0.6	CAG	1	1	68.49	CAG	1	4	68.79	1	0	0	0	0	1	1	1	0	0	0	0	0	0	Best
CT154_01195_987_S_83	780	802	ACGGCAGATGGAAAAGACGCCGG	ACGGCAGATGGAAAAGACGC	CGG	23	0.55	CAG	1	5	79.43					1	0	0	0	1	1	2	1	0	0	0	0	0	0	Best
CT154_01195_987_S_91	918	940	TGCCCAGCTTGCCACGCTGATGG	TGCCCAGCTTGCCACGCTGA	TGG	23	0.65	CAG	1	5	93.41					1	0	0	1	3	9	13	1	0	0	0	1	0	1	Low_risk
CT154_01195_987_S_92	919	941	GCCCAGCTTGCCACGCTGATGGG	GCCCAGCTTGCCACGCTGAT	GGG	23	0.65	CAG	1	4	93.41					1	0	0	0	2	10	12	1	0	0	0	0	0	0	Best
CT154_01195_987_S_93	920	942	CCCAGCTTGCCACGCTGATGGGG	CCCAGCTTGCCACGCTGATG	GGG	23	0.65	CAG	1	3	93.41					1	0	0	1	1	6	8	1	0	0	0	0	1	1	Low_risk
CT154_01195_987_A_22	740	762	CAGCCAGCTATCCGACAGGCCGG	CAGCCAGCTATCCGACAGGC	CGG	23	0.65	CCA	1	4	76.9					1	0	0	1	4	10	15	1	0	0	0	0	0	0	Best
CT154_01195_987_A_23	739	761	AGCCAGCTATCCGACAGGCCGGG	AGCCAGCTATCCGACAGGCC	GGG	23	0.65	CCA	1	3	76.9					1	0	0	2	1	3	6	1	0	0	0	0	0	0	Best
CT154_01195_987_A_27	699	721	TCCAGTTGCGTACGCCAGACAGG	TCCAGTTGCGTACGCCAGAC	AGG	23	0.6	CCA	1	2	72.95					1	0	0	0	0	0	0	1	0	0	0	0	0	0	Best
CT154_01195_987_A_28	675	697	CAACCCAGATGTCACGCTGCTGG	CAACCCAGATGTCACGCTGC	TGG	23	0.6	CCA	1	5	70.21					1	0	0	1	2	5	8	1	0	0	0	1	0	1	Low_risk
CT154_01200_579_S_24	293	315	TGCAGGACCGCTTCCGCGAATGG	TGCAGGACCGCTTCCGCGAA	TGG	23	0.65	CAG	1	3	50.95					1	0	0	1	0	1	2	1	0	0	0	0	0	0	Best
CT154_01200_579_S_25	294	316	GCAGGACCGCTTCCGCGAATGGG	GCAGGACCGCTTCCGCGAAT	GGG	23	0.65	CAG	1	2	50.95					1	0	0	0	1	1	2	1	0	0	0	0	0	0	Best
CT154_01200_579_S_26	295	317	CAGGACCGCTTCCGCGAATGGGG	CAGGACCGCTTCCGCGAATG	GGG	23	0.65	CAG	1	1	50.95					1	0	0	0	1	0	1	1	0	0	0	0	0	0	Best
CT154_01200_579_S_42	488	510	TCCAGGCCTTTATCGAACGCAGG	TCCAGGCCTTTATCGAACGC	AGG	23	0.55	CAG	1	3	84.63					1	0	0	0	2	0	2	1	0	0	0	0	0	0	Best
CT154_01200_579_A_27	306	328	TGATCCAGATGCCCCATTCGCGG	TGATCCAGATGCCCCATTCG	CGG	23	0.55	CCA	1	5	55.96					1	0	0	0	0	1	1	1	0	0	0	0	0	0	Best
CT154_01200_579_A_53	45	67	CCAGCCAGATGACGGCATGCGGG	CCAGCCAGATGACGGCATGC	GGG	23	0.65	CCA	0	-	-	CCA	1	5	10.88	1	0	1	2	3	8	14	1	0	0	0	0	1	1	Moderate_risk
CT154_01200_579_A_54	41	63	CCAGATGACGGCATGCGGGCTGG	CCAGATGACGGCATGCGGGC	TGG	23	0.7	CCA	1	1	10.88					1	0	0	0	5	7	12	1	0	0	0	0	0	0	Best
CT154_01205_477_S_3	25	47	CAGGTCTCGCTTCTATGGACCGG	CAGGTCTCGCTTCTATGGAC	CGG	23	0.55	CAG	1	1	5.24					1	0	0	0	0	0	0	1	0	0	0	0	0	0	Best
CT154_01205_477_S_36	375	397	GCAGGTGATCGACCTGCATCAGG	GCAGGTGATCGACCTGCATC	AGG	23	0.6	CAG	1	2	78.83					1	0	0	3	4	7	14	1	0	0	0	0	0	0	Best
CT154_01205_477_A_31	150	172	TCCATTTCTGTGCGTCCCCGCGG	TCCATTTCTGTGCGTCCCCG	CGG	23	0.6	CCA	1	2	35.85					1	0	0	0	0	0	0	1	0	0	0	0	0	0	Best
CT154_01210_1599_S_23	204	226	CCAGCGCATGATCCATGAACAGG	CCAGCGCATGATCCATGAAC	AGG	23	0.55	CAG	1	2	12.82					1	0	0	0	6	7	13	1	0	0	0	0	0	0	Best
CT154_01210_1599_S_81	595	617	GAGCAGGTCATGGTCTCACCCGG	GAGCAGGTCATGGTCTCACC	CGG	23	0.6	CAG	1	4	37.4					1	0	0	0	0	0	0	1	0	0	0	0	0	0	Best
CT154_01210_1599_S_125	1113	1135	CCAGCGTGAACCGATGGGCCAGG	CCAGCGTGAACCGATGGGCC	AGG	23	0.7	CAG	1	2	69.67					1	0	0	1	4	5	10	1	0	0	0	0	0	0	Best
CT154_01210_1599_S_155	1458	1480	ACAGAGCCGCAACCGCGAAACGG	ACAGAGCCGCAACCGCGAAA	CGG	23	0.6	CAG	1	2	91.24					1	0	0	0	0	0	0	1	0	0	0	0	0	0	Best
CT154_01210_1599_S_156	1459	1481	CAGAGCCGCAACCGCGAAACGGG	CAGAGCCGCAACCGCGAAAC	GGG	23	0.65	CAG	1	1	91.24					1	0	0	0	1	4	5	1	0	0	0	0	0	0	Best
CT154_01215_720_S_59	658	680	CAGCTGATCAAGACCGTACGTGG	CAGCTGATCAAGACCGTACG	TGG	23	0.55	CAG	1	1	91.39					1	0	0	0	0	0	0	1	0	0	0	0	0	0	Best
CT154_01220_1023_S_7	81	103	GCGACGGGCATCGGAAGCAACGG	GCGACGGGCATCGGAAGCAA	CGG	23	0.65	CGA	1	2	8.02					1	0	0	0	1	1	2	1	0	0	0	0	0	0	Best
CT154_01220_1023_S_8	82	104	CGACGGGCATCGGAAGCAACGGG	CGACGGGCATCGGAAGCAAC	GGG	23	0.65	CGA	1	1	8.02					1	0	0	0	0	1	1	1	0	0	0	0	0	0	Best
CT154_01220_1023_A_50	497	519	TTCCCAGATTTCGGGGGCGGTGG	TTCCCAGATTTCGGGGGCGG	TGG	23	0.65	CCA	1	4	50.44					1	0	0	1	2	3	6	1	0	0	0	0	0	0	Best
CT154_01225_411_S_28	204	226	GCAGGCGGGCATTGGCAAGACGG	GCAGGCGGGCATTGGCAAGA	CGG	23	0.65	CAG	1	2	49.88					1	0	0	1	3	13	17	1	0	0	0	0	0	0	Best
CT154_01230_894_S_29	308	330	GGCAGCGCGTGGGGGAATACTGG	GGCAGCGCGTGGGGGAATAC	TGG	23	0.7	CAG	1	3	34.68					1	0	0	0	1	2	3	1	0	0	0	0	0	0	Best
CT154_01230_894_S_34	347	369	CGCAGGAGAGCGAGTCCTCGTGG	CGCAGGAGAGCGAGTCCTCG	TGG	23	0.7	CAG	1	3	39.04					1	0	0	0	0	0	0	1	0	0	0	0	0	0	Best
CT154_01230_894_S_35	348	370	GCAGGAGAGCGAGTCCTCGTGGG	GCAGGAGAGCGAGTCCTCGT	GGG	23	0.65	CAG	1	2	39.04					1	0	0	0	0	0	0	1	0	0	0	0	0	0	Best
CT154_01230_894_S_57	531	553	CGGGCAGGAAAAGGGGGTAAAGG	CGGGCAGGAAAAGGGGGTAA	AGG	23	0.6	CAG	1	5	59.84					1	0	0	0	0	4	4	1	0	0	0	0	0	0	Best
CT154_01230_894_S_71	652	674	CAGGGCTTTCCCGCCCATTGCGG	CAGGGCTTTCCCGCCCATTG	CGG	23	0.65	CAG	1	1	72.93					1	0	0	0	2	2	4	1	0	0	0	0	0	0	Best
CT154_01230_894_S_94	846	868	GCTCCAGGTGCGCTACGATGCGG	GCTCCAGGTGCGCTACGATG	CGG	23	0.65	CAG	1	5	95.08					1	0	0	0	3	4	7	1	0	0	0	0	0	0	Best
CT154_01230_894_A_5	816	838	ACCACGGATAGCGGGAATCCAGG	ACCACGGATAGCGGGAATCC	AGG	23	0.6	CCA	1	2	93.62					1	0	0	0	1	0	1	1	0	0	0	0	0	0	Best
CT154_01230_894_A_47	411	433	ACCACGCATAGCGGCCATCATGG	ACCACGCATAGCGGCCATCA	TGG	23	0.6	CCA	1	2	48.32					1	0	0	0	3	3	6	1	0	0	0	0	0	0	Best
CT154_01230_894_A_56	287	309	CCACAGGCCGGGTGTGCGCTCGG	CCACAGGCCGGGTGTGCGCT	CGG	23	0.75	CCA	1	1	34.56					1	0	0	0	2	4	6	1	0	0	0	0	0	0	Best
CT154_01230_894_A_71	194	216	CCGCCATTCGCGCAGCGCTATGG	CCGCCATTCGCGCAGCGCTA	TGG	23	0.7	CCA	1	4	23.83					1	0	0	1	1	4	6	1	0	0	0	0	0	0	Best
CT154_01235_999_S_61	492	514	CGCGCAGATGGAGGCGTTCCGGG	CGCGCAGATGGAGGCGTTCC	GGG	23	0.7	CAG	1	5	49.65					1	0	0	0	2	7	9	1	0	0	0	0	0	0	Best
CT154_01235_999_S_64	597	619	CCAGCACGACCTGGCCATCCTGG	CCAGCACGACCTGGCCATCC	TGG	23	0.7	CAG	1	2	59.86					1	0	0	0	8	13	21	1	0	0	0	0	0	0	Best
CT154_01235_999_S_80	741	763	GCAGGCGGTGCGGGAACTGCAGG	GCAGGCGGTGCGGGAACTGC	AGG	23	0.75	CAG	1	2	74.27					1	0	1	2	9	7	19	1	0	0	0	0	0	0	Moderate_risk
CT154_01235_999_S_81	758	780	TGCAGGACTTCGCGCGCGAACGG	TGCAGGACTTCGCGCGCGAA	CGG	23	0.65	CAG	1	3	76.08					1	0	0	0	2	3	5	1	0	0	0	0	0	0	Best
CT154_01235_999_S_98	864	886	GGACCAGATCGCGGCGGTGGCGG	GGACCAGATCGCGGCGGTGG	CGG	23	0.75	CAG	1	5	86.89					1	0	0	2	10	29	41	1	0	0	0	1	0	1	Low_risk
CT154_01235_999_S_102	899	921	GGCAGCTCAGTGCGGAAGACCGG	GGCAGCTCAGTGCGGAAGAC	CGG	23	0.65	CAG	1	3	90.19					1	0	0	0	3	2	5	1	0	0	0	0	0	0	Best
CT154_01235_999_A_72	375	397	CGGGCCAGTGCACCTGATACAGG	CGGGCCAGTGCACCTGATAC	AGG	23	0.65	CCA	1	5	39.34					1	0	0	0	1	4	5	1	0	0	0	0	0	0	Best
CT154_01235_999_A_81	260	282	ATTCCAGTCCAGCCCGACCTTGG	ATTCCAGTCCAGCCCGACCT	TGG	23	0.6	CCA	1	4	27.93					1	0	0	0	0	4	4	1	0	0	0	0	0	0	Best
CT154_01235_999_A_82	257	279	CCAGTCCAGCCCGACCTTGGTGG	CCAGTCCAGCCCGACCTTGG	TGG	23	0.7	CCA	1	1	27.93					1	0	0	1	1	7	9	1	0	0	0	0	0	0	Best
CT154_01235_999_A_95	83	105	GCCCCACATCCACCCGCCAATGG	GCCCCACATCCACCCGCCAA	TGG	23	0.7	CCA	1	4	10.21					1	0	0	0	0	3	3	1	0	0	0	0	0	0	Best
CT154_01240_357_S_15	184	206	GAGCAGAAATGCGAGACAAAAGG	GAGCAGAAATGCGAGACAAA	AGG	23	0.45	CAG	1	4	52.38					1	0	0	0	0	0	0	1	0	0	0	0	0	0	Best
CT154_01240_357_S_27	273	295	GCAGTTCTTCAGCCAGTGCATGG	GCAGTTCTTCAGCCAGTGCA	TGG	23	0.55	CAG	1	2	76.75					1	0	0	0	2	1	3	1	0	0	0	0	0	0	Best
CT154_01240_357_S_29	282	304	CAGCCAGTGCATGGTGGAACTGG	CAGCCAGTGCATGGTGGAAC	TGG	23	0.6	CAG	0	-	-	CAG	1	5	80.11	1	0	0	0	4	12	16	1	0	0	0	0	1	1	Low_risk
CT154_01240_357_S_30	283	305	AGCCAGTGCATGGTGGAACTGGG	AGCCAGTGCATGGTGGAACT	GGG	23	0.55	CAG	1	4	80.11					1	0	0	0	2	5	7	1	0	0	0	0	0	0	Best
CT154_01245_1767_S_90	868	890	CAATTGCCGCAGCTGGTCAGCGG	CAATTGCCGCAGCTGGTCAG	CGG	23	0.6	CAA	1	1	49.12					1	0	0	1	0	3	4	1	0	0	0	0	0	0	Best
CT154_01245_1767_S_151	1347	1369	ACAGGCGGCCCTGGCGCATCAGG	ACAGGCGGCCCTGGCGCATC	AGG	23	0.75	CAG	1	2	76.29					1	0	0	2	6	10	18	1	0	0	0	0	0	0	Best
CT154_01245_1767_S_155	1366	1388	CAGGAAATGGAGGCCCGGCCCGG	CAGGAAATGGAGGCCCGGCC	CGG	23	0.7	CAG	1	1	77.31					1	0	0	1	2	8	11	1	0	0	0	0	0	0	Best
CT154_01245_1767_S_162	1446	1468	CCAGGACACGGTGCACAGGCTGG	CCAGGACACGGTGCACAGGC	TGG	23	0.7	CAG	1	2	81.89					1	0	0	0	3	10	13	1	0	0	0	0	0	0	Best
CT154_01245_1767_S_175	1647	1669	CGAGCAGGAACTCCAGATCGAGG	CGAGCAGGAACTCCAGATCG	AGG	23	0.6	CGA	0	-	-	CAG	1	5	93.44	1	0	0	0	2	4	6	1	0	0	0	0	0	0	Best
CT154_01245_1767_S_177	1725	1747	CCAGTCCCGCGCCGAATGCATGG	CCAGTCCCGCGCCGAATGCA	TGG	23	0.7	CAG	1	2	97.68					1	0	0	1	2	4	7	1	0	0	0	0	0	0	Best
CT154_01245_1767_A_81	978	1000	AGACCCAGATCCACACGAAGCGG	AGACCCAGATCCACACGAAG	CGG	23	0.55	CCA	1	5	56.37					1	0	0	0	3	1	4	1	0	0	0	0	0	0	Best
CT154_01245_1767_A_82	972	994	AGATCCACACGAAGCGGATCAGG	AGATCCACACGAAGCGGATC	AGG	23	0.55	CCA	1	5	56.03					1	0	0	0	1	1	2	1	0	0	0	0	0	0	Best
CT154_01245_1767_A_94	795	817	CCCACACGGTGGTGGCCTTGAGG	CCCACACGGTGGTGGCCTTG	AGG	23	0.7	CCA	1	2	46.18					1	0	0	0	0	0	0	1	0	0	0	0	0	0	Best
CT154_01250_942_S_4	45	67	CAGTCAGGATGAGATACGCAAGG	CAGTCAGGATGAGATACGCA	AGG	23	0.5	CAG	0	-	-	CAG	1	5	5.2	1	0	0	0	0	2	2	1	0	0	0	0	0	0	Best
CT154_01250_942_S_16	179	201	CGCAGCGCGCCCGCTATGACCGG	CGCAGCGCGCCCGCTATGAC	CGG	23	0.75	CAG	1	3	19.21					1	0	0	0	10	4	14	1	0	0	0	0	0	0	Best
CT154_01250_942_S_17	180	202	GCAGCGCGCCCGCTATGACCGGG	GCAGCGCGCCCGCTATGACC	GGG	23	0.75	CAG	1	2	19.21					1	0	0	2	5	33	40	1	0	0	0	0	0	0	Best
CT154_01250_942_S_18	181	203	CAGCGCGCCCGCTATGACCGGGG	CAGCGCGCCCGCTATGACCG	GGG	23	0.75	CAG	1	1	19.21					1	0	0	1	6	3	10	1	0	0	0	0	0	0	Best
CT154_01250_942_S_25	220	242	GGGCAGGAAAAGGGGTTCTATGG	GGGCAGGAAAAGGGGTTCTA	TGG	23	0.55	CAG	1	4	23.67					1	0	0	0	0	3	3	1	0	0	0	0	0	0	Best
CT154_01250_942_S_26	223	245	CAGGAAAAGGGGTTCTATGGCGG	CAGGAAAAGGGGTTCTATGG	CGG	23	0.5	CAG	1	1	23.67					1	0	0	0	0	4	4	1	0	0	0	0	0	0	Best
CT154_01250_942_S_36	277	299	CCGCAGGGTTTCAATTACGGTGG	CCGCAGGGTTTCAATTACGG	TGG	23	0.55	CAG	1	4	29.72					1	0	0	0	1	2	3	1	0	0	0	0	0	0	Best
CT154_01250_942_S_37	280	302	CAGGGTTTCAATTACGGTGGCGG	CAGGGTTTCAATTACGGTGG	CGG	23	0.5	CAG	1	1	29.72					1	0	0	0	2	3	5	1	0	0	0	0	0	0	Best
CT154_01250_942_S_72	538	560	GATCAGGTCATGCGCCTGCGTGG	GATCAGGTCATGCGCCTGCG	TGG	23	0.65	CAG	1	4	57.43					1	0	0	1	5	8	14	1	0	0	0	0	0	0	Best
CT154_01260_402_S_17	195	217	CCTGCAGCTGCCGGATTCACTGG	CCTGCAGCTGCCGGATTCAC	TGG	23	0.65	CAG	1	5	49.5					1	0	0	0	0	1	1	1	0	0	0	0	0	0	Best
CT154_01260_402_S_18	196	218	CTGCAGCTGCCGGATTCACTGGG	CTGCAGCTGCCGGATTCACT	GGG	23	0.6	CAG	1	4	49.5					1	0	0	0	1	2	3	1	0	0	0	0	1	1	Low_risk
CT154_01260_402_S_30	342	364	GCAGATGCAGGGCGAGAAGCCGG	GCAGATGCAGGGCGAGAAGC	CGG	23	0.65	CAG	1	2	85.32					1	0	0	1	2	2	5	1	0	0	0	0	0	0	Best
CT154_01260_402_S_31	343	365	CAGATGCAGGGCGAGAAGCCGGG	CAGATGCAGGGCGAGAAGCC	GGG	23	0.65	CAG	1	1	85.32					1	0	0	0	1	4	5	1	0	0	0	0	0	0	Best
CT154_01260_402_A_37	104	126	CCATGCGCCGGTATAGGCGCCGG	CCATGCGCCGGTATAGGCGC	CGG	23	0.7	CCA	1	1	31.34					1	0	0	1	3	2	6	1	0	0	0	0	0	0	Best
CT154_01265_786_S_20	237	259	CCAGTTCCGTGCCGACGGGCAGG	CCAGTTCCGTGCCGACGGGC	AGG	23	0.75	CAG	1	2	30.28					1	0	0	5	11	21	37	1	0	0	0	0	0	0	Best
CT154_01265_786_S_31	345	367	GCAGGACAAGGAAGGCTTCGAGG	GCAGGACAAGGAAGGCTTCG	AGG	23	0.6	CAG	1	2	44.02					1	0	0	0	3	3	6	1	0	0	0	0	0	0	Best
CT154_01265_786_S_40	502	524	CGTCAGCCCACCATGCAGCTTGG	CGTCAGCCCACCATGCAGCT	TGG	23	0.65	CAG	1	4	64.25					1	0	0	0	3	3	6	1	0	0	0	0	0	0	Best
CT154_01265_786_S_41	514	536	ATGCAGCTTGGCGCCGCCACCGG	ATGCAGCTTGGCGCCGCCAC	CGG	23	0.7	CAG	1	4	65.78					1	0	0	1	1	13	15	1	0	0	0	0	0	0	Best
CT154_01265_786_S_49	567	589	CATGCAGGGCGTGAACGTGGCGG	CATGCAGGGCGTGAACGTGG	CGG	23	0.65	CAG	1	5	72.65					1	0	0	2	11	23	36	1	0	0	0	0	0	0	Best
CT154_01265_786_S_50	568	590	ATGCAGGGCGTGAACGTGGCGGG	ATGCAGGGCGTGAACGTGGC	GGG	23	0.65	CAG	1	4	72.65					1	0	0	2	7	16	25	1	0	0	0	0	0	0	Best
CT154_01270_1692_S_18	172	194	CAGAACGCCGCCTTCATTGCCGG	CAGAACGCCGCCTTCATTGC	CGG	23	0.6	CAG	1	1	10.17					1	0	0	0	3	5	8	1	0	0	0	1	0	1	Low_risk
CT154_01270_1692_S_61	621	643	GCAGCGCCCCGTCATCCTGCTGG	GCAGCGCCCCGTCATCCTGC	TGG	23	0.75	CAG	1	2	36.76					1	0	0	1	9	18	28	1	0	0	1	0	0	1	Low_risk
CT154_01270_1692_S_62	622	644	CAGCGCCCCGTCATCCTGCTGGG	CAGCGCCCCGTCATCCTGCT	GGG	23	0.7	CAG	1	1	36.76					1	0	0	1	5	13	19	1	0	0	0	0	0	0	Best
CT154_01270_1692_S_78	748	770	CAGGAACTGTCCGACCGCTTTGG	CAGGAACTGTCCGACCGCTT	TGG	23	0.6	CAG	1	1	44.21					1	0	0	0	1	3	4	1	0	0	0	0	0	0	Best
CT154_01270_1692_S_85	804	826	CGACCAGCTGCTGCATGAGGCGG	CGACCAGCTGCTGCATGAGG	CGG	23	0.65	CGA	0	-	-	CAG	1	5	47.75	1	0	1	0	8	12	21	1	0	0	0	0	0	0	Moderate_risk
CT154_01270_1692_S_106	1119	1141	GCTGCAGATCGTGCGCGAGCTGG	GCTGCAGATCGTGCGCGAGC	TGG	23	0.7	CAG	1	5	66.37					1	0	0	0	9	23	32	1	0	0	0	0	0	0	Best
CT154_01270_1692_S_112	1231	1253	CGCCAGATGCTGATCAGCAACGG	CGCCAGATGCTGATCAGCAA	CGG	23	0.55	CAG	1	4	72.93					1	0	0	0	2	4	6	1	0	0	0	0	0	0	Best
CT154_01270_1692_S_115	1252	1274	GGCCAGCAGACCATGGGCGTCGG	GGCCAGCAGACCATGGGCGT	CGG	23	0.7	CAG	1	4	74.17					1	0	0	0	7	11	18	1	0	0	0	0	0	0	Best
CT154_01270_1692_S_122	1315	1337	CAGAAGGTCATCTCCATTTCCGG	CAGAAGGTCATCTCCATTTC	CGG	23	0.45	CAG	1	1	77.72					1	0	0	0	0	3	3	1	0	0	0	0	0	0	Best
CT154_01270_1692_S_136	1444	1466	ATGCAGGAGAAGAAGAAATACGG	ATGCAGGAGAAGAAGAAATA	CGG	23	0.35	CAG	1	4	85.52					1	0	0	0	0	1	1	1	0	0	0	0	0	0	Best
CT154_01270_1692_A_23	1398	1420	CGACCCAGACCATGTGGATGAGG	CGACCCAGACCATGTGGATG	AGG	23	0.6	CCA	1	5	83.69					1	0	0	1	1	1	3	1	0	0	1	0	0	1	Low_risk
CT154_01270_1692_A_70	854	876	CAGCCACGGATCATATTCGATGG	CAGCCACGGATCATATTCGA	TGG	23	0.5	CCA	1	4	51.6					1	0	0	0	0	0	0	1	0	0	0	0	0	0	Best
CT154_01270_1692_A_71	853	875	AGCCACGGATCATATTCGATGGG	AGCCACGGATCATATTCGAT	GGG	23	0.45	CCA	1	3	51.6					1	0	0	0	0	0	0	1	0	0	0	0	0	0	Best
CT154_01270_1692_A_72	852	874	GCCACGGATCATATTCGATGGGG	GCCACGGATCATATTCGATG	GGG	23	0.5	CCA	1	2	51.6					1	0	0	0	1	2	3	1	0	0	0	0	0	0	Best
CT154_01275_1734_S_1	15	37	ACAGGACATGTCATCTACTGCGG	ACAGGACATGTCATCTACTG	CGG	23	0.45	CAG	1	2	0.92					1	0	0	0	0	0	0	1	0	0	0	0	0	0	Best
CT154_01275_1734_S_2	16	38	CAGGACATGTCATCTACTGCGGG	CAGGACATGTCATCTACTGC	GGG	23	0.5	CAG	1	1	0.92					1	0	0	0	0	0	0	1	0	0	0	0	0	0	Best
CT154_01275_1734_S_5	41	63	CACAACTGGTTACGGAACTCCGG	CACAACTGGTTACGGAACTC	CGG	23	0.5	CAA	1	3	2.48					1	0	0	0	0	0	0	1	0	0	0	0	0	0	Best
CT154_01275_1734_S_24	180	202	GGAACAGTGGCGCGTACTGCAGG	GGAACAGTGGCGCGTACTGC	AGG	23	0.65	CAG	1	5	10.61					1	0	0	0	1	2	3	1	0	0	0	0	0	0	Best
CT154_01275_1734_S_26	195	217	ACTGCAGGCCTGCGTGAAGGCGG	ACTGCAGGCCTGCGTGAAGG	CGG	23	0.65	CAG	1	5	11.48					1	0	0	0	7	17	24	1	0	0	0	0	0	0	Best
CT154_01275_1734_S_27	196	218	CTGCAGGCCTGCGTGAAGGCGGG	CTGCAGGCCTGCGTGAAGGC	GGG	23	0.7	CAG	1	4	11.48					1	0	0	0	6	4	10	1	0	0	0	1	0	1	Low_risk
CT154_01275_1734_S_40	352	374	AGGCAGGTTGTCTGCCTGCCCGG	AGGCAGGTTGTCTGCCTGCC	CGG	23	0.65	CAG	1	4	20.47					1	0	1	1	5	0	7	1	0	0	0	0	0	0	Moderate_risk
CT154_01275_1734_S_45	384	406	GGACCAGCTGGAGGGCATGCTGG	GGACCAGCTGGAGGGCATGC	TGG	23	0.7	CAG	1	5	22.38					1	0	0	4	17	40	61	1	0	0	0	2	0	2	Low_risk
CT154_01275_1734_S_73	564	586	ACTGCAACTGGTCAACCATCTGG	ACTGCAACTGGTCAACCATC	TGG	23	0.5	CAA	1	5	32.76					1	0	0	0	1	4	5	1	0	0	0	0	0	0	Best
CT154_01275_1734_S_74	565	587	CTGCAACTGGTCAACCATCTGGG	CTGCAACTGGTCAACCATCT	GGG	23	0.5	CAA	1	4	32.76					1	0	0	1	1	2	4	1	0	0	0	0	0	0	Best
CT154_01275_1734_S_139	1501	1523	CAGGATTATGTGGTCCGCAAAGG	CAGGATTATGTGGTCCGCAA	AGG	23	0.5	CAG	1	1	86.56					1	0	0	0	1	1	2	1	0	0	0	0	0	0	Best
CT154_01275_1734_A_3	1694	1716	AATCCAGTTCCGGCGCTTGGTGG	AATCCAGTTCCGGCGCTTGG	TGG	23	0.6	CCA	1	4	98.79					1	0	0	1	1	1	3	1	0	0	0	0	0	0	Best
CT154_01275_1734_A_23	1401	1423	CGAACCAGTCCTGGTCGTTACGG	CGAACCAGTCCTGGTCGTTA	CGG	23	0.55	CCA	1	5	81.83					1	0	0	0	0	2	2	1	0	0	0	0	0	0	Best
CT154_01275_1734_A_93	646	668	TTCCAGTTGATGCTGGCGTCAGG	TTCCAGTTGATGCTGGCGTC	AGG	23	0.55	CCA	1	3	38.41					1	0	0	0	0	1	1	1	0	0	0	0	0	0	Best
CT154_01275_1734_A_94	645	667	TCCAGTTGATGCTGGCGTCAGGG	TCCAGTTGATGCTGGCGTCA	GGG	23	0.55	CCA	1	2	38.41					1	0	0	0	0	0	0	1	0	0	0	0	0	0	Best
CT154_01275_1734_A_126	167	189	CCACTGTTCCACCAGCGAGCCGG	CCACTGTTCCACCAGCGAGC	CGG	23	0.65	CCA	1	1	10.9					1	0	1	0	1	4	6	1	0	0	0	0	0	0	Moderate_risk
CT154_01280_1695_S_11	99	121	GGACCAGCTTCTGGAAATCGAGG	GGACCAGCTTCTGGAAATCG	AGG	23	0.55	CAG	1	5	6.08					1	0	0	1	1	3	5	1	0	0	0	0	0	0	Best
CT154_01280_1695_S_12	100	122	GACCAGCTTCTGGAAATCGAGGG	GACCAGCTTCTGGAAATCGA	GGG	23	0.5	CAG	1	4	6.08					1	0	0	0	1	2	3	1	0	0	0	0	0	0	Best
CT154_01280_1695_S_48	573	595	TGCCCAGACGCTGAAGCTGGCGG	TGCCCAGACGCTGAAGCTGG	CGG	23	0.65	CAG	1	5	34.04					1	0	0	0	2	7	9	1	0	0	0	0	0	0	Best
CT154_01280_1695_S_49	576	598	CCAGACGCTGAAGCTGGCGGTGG	CCAGACGCTGAAGCTGGCGG	TGG	23	0.7	CAG	1	2	34.04					1	0	0	1	6	18	25	1	0	0	0	0	0	0	Best
CT154_01280_1695_S_72	810	832	GCAGCAGATATTCGACTGGTCGG	GCAGCAGATATTCGACTGGT	CGG	23	0.5	CAG	1	2	47.85	CAG	1	5	48.02	1	0	0	0	1	0	1	1	0	0	0	0	0	0	Best
CT154_01280_1695_S_73	814	836	CAGATATTCGACTGGTCGGACGG	CAGATATTCGACTGGTCGGA	CGG	23	0.5	CAG	1	1	48.02					1	0	0	0	0	0	0	1	0	0	0	0	0	0	Best
CT154_01280_1695_S_110	1191	1213	CATGCAGATGAAGCTGCCACGGG	CATGCAGATGAAGCTGCCAC	GGG	23	0.55	CAG	1	5	70.5					1	0	0	0	2	1	3	1	0	0	0	0	0	0	Best
CT154_01280_1695_S_111	1192	1214	ATGCAGATGAAGCTGCCACGGGG	ATGCAGATGAAGCTGCCACG	GGG	23	0.55	CAG	1	4	70.5					1	0	0	0	0	0	0	1	0	0	0	0	0	0	Best
CT154_01280_1695_S_118	1235	1257	TGCAGTGGGGCCATATCGGCTGG	TGCAGTGGGGCCATATCGGC	TGG	23	0.65	CAG	1	3	72.98					1	0	0	0	1	3	4	1	0	0	0	0	0	0	Best
CT154_01280_1695_S_129	1335	1357	CCAGCTGACGGCGCAGGAAGTGG	CCAGCTGACGGCGCAGGAAG	TGG	23	0.7	CAG	1	2	78.82					1	0	0	3	6	9	18	1	0	0	3	0	0	3	Low_risk
CT154_01280_1695_S_130	1344	1366	GGCGCAGGAAGTGGCCCAGATGG	GGCGCAGGAAGTGGCCCAGA	TGG	23	0.7	CAG	1	5	79.53					1	0	0	2	11	9	22	1	0	0	0	0	0	0	Best
CT154_01280_1695_A_4	1628	1650	CCCCCACGAGATCAGGTCGCTGG	CCCCCACGAGATCAGGTCGC	TGG	23	0.7	CCA	1	4	97.17					1	0	0	0	1	1	2	1	0	0	0	0	0	0	Best
CT154_01280_1695_A_40	1163	1185	GAACCAGGAATCCCCCGTCTCGG	GAACCAGGAATCCCCCGTCT	CGG	23	0.6	CCA	1	4	69.73					1	0	0	0	0	1	1	1	0	0	0	0	0	0	Best
CT154_01280_1695_A_67	875	897	GGGCCATGCGGTCCAGCCAACGG	GGGCCATGCGGTCCAGCCAA	CGG	23	0.7	CCA	1	4	52.74					1	0	0	1	1	2	4	1	0	0	0	0	0	0	Best
CT154_01280_1695_A_68	872	894	CCATGCGGTCCAGCCAACGGTGG	CCATGCGGTCCAGCCAACGG	TGG	23	0.7	CCA	1	1	52.74					1	0	0	1	3	9	13	1	0	0	0	0	0	0	Best
CT154_01280_1695_A_77	767	789	GCCCCAGTAGGTGCCGATATAGG	GCCCCAGTAGGTGCCGATAT	AGG	23	0.6	CCA	1	4	46.37					1	0	0	0	1	2	3	1	0	0	0	0	0	0	Best
CT154_01285_432_S_25	223	245	GAGCAGATGGACGCGATAGGCGG	GAGCAGATGGACGCGATAGG	CGG	23	0.6	CAG	1	4	52.31					1	0	0	0	0	0	0	1	0	0	0	0	0	0	Best
CT154_01285_432_S_26	224	246	AGCAGATGGACGCGATAGGCGGG	AGCAGATGGACGCGATAGGC	GGG	23	0.6	CAG	1	3	52.31					1	0	0	0	1	1	2	1	0	0	0	0	0	0	Best
CT154_01285_432_S_33	285	307	GCAGGGCGAGCCGACCCTGATGG	GCAGGGCGAGCCGACCCTGA	TGG	23	0.75	CAG	1	2	66.2					1	0	0	0	6	10	16	1	0	0	0	0	0	0	Best
CT154_01285_432_S_37	359	381	ACCAGTTGACAGTCCCGACCCGG	ACCAGTTGACAGTCCCGACC	CGG	23	0.6	CAG	1	3	83.56					1	0	0	0	0	0	0	1	0	0	0	0	0	0	Best
CT154_01285_432_S_40	381	403	GCAGGCAATCGCGGCGCTACAGG	GCAGGCAATCGCGGCGCTAC	AGG	23	0.7	CAG	1	2	88.43					1	0	0	0	2	4	6	1	0	0	0	0	0	0	Best
CT154_01285_432_S_42	405	427	GCGTCAGACCGGAAAAGCAGCGG	GCGTCAGACCGGAAAAGCAG	CGG	23	0.6	CAG	1	5	94.68					1	0	0	0	1	1	2	1	0	0	0	0	0	0	Best
CT154_01295_984_S_76	840	862	CCAGCGTCGCATCCAGCTTCTGG	CCAGCGTCGCATCCAGCTTC	TGG	23	0.65	CAG	1	2	85.47					1	0	0	1	5	19	25	1	0	0	0	0	0	0	Best
CT154_01295_984_S_78	850	872	ATCCAGCTTCTGGCATGGACCGG	ATCCAGCTTCTGGCATGGAC	CGG	23	0.55	CAG	1	4	86.69					1	0	0	0	1	2	3	1	0	0	0	0	0	0	Best
CT154_01295_984_S_83	891	913	CCAGGTCAGCAGCCTGGGACCGG	CCAGGTCAGCAGCCTGGGAC	CGG	23	0.7	CAG	1	2	90.65					1	0	0	0	1	6	7	1	0	0	0	0	0	0	Best
CT154_01295_984_S_93	958	980	GGGCAACTGCTGCGCGACGTAGG	GGGCAACTGCTGCGCGACGT	AGG	23	0.7	CAA	1	4	97.66					1	0	0	0	3	0	3	1	0	0	0	0	0	0	Best
CT154_01295_984_A_19	751	773	AGCCAGTGGTCAACCCAGCGCGG	AGCCAGTGGTCAACCCAGCG	CGG	23	0.65	CCA	1	3	78.35					1	0	0	0	1	0	1	1	0	0	0	0	0	0	Best
CT154_01295_984_A_41	477	499	GCCACTGGCCCCATAAGGCACGG	GCCACTGGCCCCATAAGGCA	CGG	23	0.65	CCA	1	2	50.61					1	0	0	0	2	4	6	1	0	0	0	0	0	0	Best
CT154_01295_984_A_42	476	498	CCACTGGCCCCATAAGGCACGGG	CCACTGGCCCCATAAGGCAC	GGG	23	0.65	CCA	1	1	50.61					1	0	0	0	2	2	4	1	0	0	0	0	0	0	Best
CT154_01295_984_A_45	470	492	GCCCCATAAGGCACGGGGGCCGG	GCCCCATAAGGCACGGGGGC	CGG	23	0.75	CCA	1	4	49.7					1	0	0	0	4	5	9	1	0	0	0	0	0	0	Best
CT154_01295_984_A_69	303	325	TCCATGCAAACAGCACGGCATGG	TCCATGCAAACAGCACGGCA	TGG	23	0.55	CCA	1	2	32.93					1	0	0	0	0	1	1	1	0	0	0	0	0	0	Best
CT154_01300_1479_S_4	106	128	GCCCAGGCCATTCCCGGCGAAGG	GCCCAGGCCATTCCCGGCGA	AGG	23	0.75	CAG	1	4	7.37					1	0	0	0	2	7	9	1	0	0	0	0	0	0	Best
CT154_01300_1479_S_17	259	281	CAGCCTTTCCTGCTCAAACACGG	CAGCCTTTCCTGCTCAAACA	CGG	23	0.5	CAG	1	1	17.51					1	0	0	0	0	3	3	1	0	0	0	0	0	0	Best
CT154_01300_1479_S_24	339	361	CAAGCAGGGCGTGACCGATGCGG	CAAGCAGGGCGTGACCGATG	CGG	23	0.65	CAA	0	-	-	CAG	1	5	23.19	1	0	0	0	2	12	14	1	0	0	0	0	0	0	Best
CT154_01300_1479_S_25	340	362	AAGCAGGGCGTGACCGATGCGGG	AAGCAGGGCGTGACCGATGC	GGG	23	0.65	CAG	1	4	23.19					1	0	0	0	5	6	11	1	0	0	0	0	0	0	Best
CT154_01300_1479_S_40	502	524	CAGCAGATCTACGGTGCCCGTGG	CAGCAGATCTACGGTGCCCG	TGG	23	0.65	CAG	1	1	33.94	CAG	1	4	34.14	1	0	0	0	1	2	3	1	0	0	0	0	0	0	Best
CT154_01300_1479_S_43	560	582	AGCAGTCCCTGTTCCATAACCGG	AGCAGTCCCTGTTCCATAAC	CGG	23	0.5	CAG	1	3	38					1	0	0	0	1	2	3	1	0	0	0	0	0	0	Best
CT154_01300_1479_S_86	948	970	CCAGTACAATGACCTGTATTCGG	CCAGTACAATGACCTGTATT	CGG	23	0.4	CAG	1	2	64.16					1	0	0	0	0	2	2	1	0	0	0	0	0	0	Best
CT154_01300_1479_S_90	1003	1025	CAGCCCTTCCGCAAGCAGTCCGG	CAGCCCTTCCGCAAGCAGTC	CGG	23	0.65	CAG	1	1	67.82					1	0	0	0	3	6	9	1	0	0	0	0	0	0	Best
CT154_01300_1479_S_93	1051	1073	GACCAGATGATCATGCGCAATGG	GACCAGATGATCATGCGCAA	TGG	23	0.5	CAG	1	4	71.26					1	0	0	0	3	2	5	1	0	0	0	0	0	0	Best
CT154_01300_1479_S_119	1254	1276	GCAGCAGGAATCCTCGGTACTGG	GCAGCAGGAATCCTCGGTAC	TGG	23	0.6	CAG	1	2	84.85	CAG	1	5	85.06	1	0	0	0	2	1	3	1	0	0	0	0	0	0	Best
CT154_01300_1479_S_120	1258	1280	CAGGAATCCTCGGTACTGGCCGG	CAGGAATCCTCGGTACTGGC	CGG	23	0.6	CAG	1	1	85.06					1	0	0	0	0	1	1	1	0	0	0	0	0	0	Best
CT154_01300_1479_S_127	1296	1318	CAACCAGTGGGGCAAGGTGTGGG	CAACCAGTGGGGCAAGGTGT	GGG	23	0.6	CAA	0	-	-	CAG	1	5	87.9	1	0	0	0	1	3	4	1	0	0	0	0	0	0	Best
CT154_01300_1479_S_128	1297	1319	AACCAGTGGGGCAAGGTGTGGGG	AACCAGTGGGGCAAGGTGTG	GGG	23	0.6	CAG	1	4	87.9					1	0	0	0	1	1	2	1	0	0	0	0	0	0	Best
CT154_01300_1479_S_131	1396	1418	TTCCAGTACATCAACCGCCCCGG	TTCCAGTACATCAACCGCCC	CGG	23	0.55	CAG	1	4	94.59					1	0	0	1	2	3	6	1	0	0	0	0	0	0	Best
CT154_01300_1479_S_132	1399	1421	CAGTACATCAACCGCCCCGGCGG	CAGTACATCAACCGCCCCGG	CGG	23	0.65	CAG	1	1	94.59					1	0	0	0	3	5	8	1	0	0	0	0	0	0	Best
CT154_01300_1479_A_16	1299	1321	TGCCCCACACCTTGCCCCACTGG	TGCCCCACACCTTGCCCCAC	TGG	23	0.7	CCA	1	5	89.05					1	0	0	2	3	2	7	1	0	0	0	0	0	0	Best
CT154_01300_1479_A_18	1286	1308	GCCCCACTGGTTGTTCAGGAAGG	GCCCCACTGGTTGTTCAGGA	AGG	23	0.6	CCA	1	4	88.24					1	0	0	1	1	1	3	1	0	0	0	0	0	0	Best
CT154_01300_1479_A_19	1285	1307	CCCCACTGGTTGTTCAGGAAGGG	CCCCACTGGTTGTTCAGGAA	GGG	23	0.55	CCA	1	3	88.24					1	0	0	1	0	0	1	1	0	0	0	0	0	0	Best
CT154_01300_1479_A_20	1284	1306	CCCACTGGTTGTTCAGGAAGGGG	CCCACTGGTTGTTCAGGAAG	GGG	23	0.55	CCA	1	2	88.24					1	0	0	0	0	1	1	1	0	0	0	0	0	0	Best
CT154_01300_1479_A_21	1283	1305	CCACTGGTTGTTCAGGAAGGGGG	CCACTGGTTGTTCAGGAAGG	GGG	23	0.55	CCA	1	1	88.24					1	0	0	0	1	1	2	1	0	0	0	0	0	0	Best
CT154_01300_1479_A_36	1139	1161	GGCCCAGGTATGGTCCTTCATGG	GGCCCAGGTATGGTCCTTCA	TGG	23	0.6	CCA	1	4	78.3					1	0	0	0	0	1	1	1	0	0	0	0	0	0	Best
CT154_01300_1479_A_45	1022	1044	GAACCAGGCGGTGCTGACGCCGG	GAACCAGGCGGTGCTGACGC	CGG	23	0.7	CCA	1	4	70.39					1	0	0	1	1	7	9	1	0	0	0	0	0	0	Best
CT154_01300_1479_A_61	864	886	GCAGCCAGCCGATTTCCACCGGG	GCAGCCAGCCGATTTCCACC	GGG	23	0.65	CCA	1	5	59.63					1	0	0	1	3	5	9	1	0	0	0	0	0	0	Best
CT154_01300_1479_A_62	863	885	CAGCCAGCCGATTTCCACCGGGG	CAGCCAGCCGATTTCCACCG	GGG	23	0.65	CCA	1	4	59.63					1	0	1	1	1	4	7	1	0	0	0	0	0	0	Moderate_risk
CT154_01300_1479_A_63	860	882	CCAGCCGATTTCCACCGGGGTGG	CCAGCCGATTTCCACCGGGG	TGG	23	0.7	CCA	1	1	59.63					1	0	0	2	4	2	8	1	0	0	0	0	0	0	Best
CT154_01300_1479_A_115	228	250	CCCAGTCACCAAAAAAATGCTGG	CCCAGTCACCAAAAAAATGC	TGG	23	0.45	CCA	1	2	16.84					1	0	0	1	1	0	2	1	0	0	0	0	0	0	Best
CT154_01305_552_S_36	360	382	CATCCAGTCCCGTGCCCTGGCGG	CATCCAGTCCCGTGCCCTGG	CGG	23	0.7	CAG	1	5	65.94					1	0	0	1	7	18	26	1	0	0	0	0	0	0	Best
CT154_01305_552_S_37	361	383	ATCCAGTCCCGTGCCCTGGCGGG	ATCCAGTCCCGTGCCCTGGC	GGG	23	0.7	CAG	1	4	65.94					1	0	0	1	5	11	17	1	0	0	0	0	0	0	Best
CT154_01305_552_S_38	362	384	TCCAGTCCCGTGCCCTGGCGGGG	TCCAGTCCCGTGCCCTGGCG	GGG	23	0.75	CAG	1	3	65.94					1	0	0	1	4	12	17	1	0	0	1	0	0	1	Low_risk
CT154_01305_552_A_10	425	447	CCACCCGTCCTTCACCGCGCCGG	CCACCCGTCCTTCACCGCGC	CGG	23	0.75	CCA	1	1	80.98					1	0	0	0	5	6	11	1	0	0	0	0	0	0	Best
CT154_01310_576_S_6	66	88	GTACCAGGCCCTGACCATGCTGG	GTACCAGGCCCTGACCATGC	TGG	23	0.65	CAG	1	5	12.15					1	0	0	2	1	9	12	1	0	0	1	0	0	1	Low_risk
CT154_01310_576_S_7	67	89	TACCAGGCCCTGACCATGCTGGG	TACCAGGCCCTGACCATGCT	GGG	23	0.6	CAG	1	4	12.15					1	0	0	1	4	3	8	1	0	0	0	0	0	0	Best
CT154_01310_576_S_20	168	190	GCAGACCTATAGCGAGAAACCGG	GCAGACCTATAGCGAGAAAC	CGG	23	0.5	CAG	1	2	29.34					1	0	0	0	1	0	1	1	0	0	0	0	0	0	Best
CT154_01310_576_S_21	169	191	CAGACCTATAGCGAGAAACCGGG	CAGACCTATAGCGAGAAACC	GGG	23	0.5	CAG	1	1	29.34					1	0	0	0	1	1	2	1	0	0	0	0	0	0	Best
CT154_01310_576_S_56	534	556	GGCGCAGTTCATTGCCGTGCTGG	GGCGCAGTTCATTGCCGTGC	TGG	23	0.65	CAG	1	5	93.4					1	0	0	0	11	16	27	1	0	0	0	0	1	1	Low_risk
CT154_01310_576_S_57	535	557	GCGCAGTTCATTGCCGTGCTGGG	GCGCAGTTCATTGCCGTGCT	GGG	23	0.6	CAG	1	4	93.4					1	0	0	0	2	7	9	1	0	0	0	0	0	0	Best
CT154_01310_576_S_58	536	558	CGCAGTTCATTGCCGTGCTGGGG	CGCAGTTCATTGCCGTGCTG	GGG	23	0.6	CAG	1	3	93.4					1	0	0	2	4	7	13	1	0	0	0	0	0	0	Best
CT154_01310_576_S_59	537	559	GCAGTTCATTGCCGTGCTGGGGG	GCAGTTCATTGCCGTGCTGG	GGG	23	0.6	CAG	1	2	93.4					1	0	0	1	11	7	19	1	0	0	1	0	0	1	Low_risk
CT154_01315_606_S_32	366	388	CCAGATCCAGGAACGACTGACGG	CCAGATCCAGGAACGACTGA	CGG	23	0.55	CAG	1	2	60.56					1	0	0	0	1	1	2	1	0	0	0	0	0	0	Best
CT154_01315_606_S_35	420	442	GCAACCCTATGGCGTAGGCGTGG	GCAACCCTATGGCGTAGGCG	TGG	23	0.65	CAA	1	2	69.47					1	0	0	0	2	1	3	1	0	0	0	0	0	0	Best
CT154_01315_606_S_37	457	479	CACCAGTGCATGACCACGCGCGG	CACCAGTGCATGACCACGCG	CGG	23	0.65	CAG	1	4	75.91					1	0	0	0	1	6	7	1	0	0	0	0	0	0	Best
CT154_01315_606_A_56	47	69	CCAGCGCAGCAGGGTCCGCACGG	CCAGCGCAGCAGGGTCCGCA	CGG	23	0.75	CCA	1	1	11.39					1	0	0	0	5	9	14	1	0	0	0	0	0	0	Best
CT154_01320_411_S_10	149	171	TCCAGCTCCTGCGCCGCAGCTGG	TCCAGCTCCTGCGCCGCAGC	TGG	23	0.75	CAG	1	3	36.74					1	0	0	1	6	4	11	1	0	0	0	0	0	0	Best
CT154_01320_411_S_24	232	254	CAGCCACTGATCGACGCCAGCGG	CAGCCACTGATCGACGCCAG	CGG	23	0.65	CAG	1	1	56.45					1	0	0	0	1	0	1	1	0	0	0	0	0	0	Best
CT154_01320_411_A_28	86	108	CCACACATAGCGGTGCTCATCGG	CCACACATAGCGGTGCTCAT	CGG	23	0.55	CCA	1	1	26.28					1	0	0	0	0	1	1	1	0	0	0	0	0	0	Best
CT154_01325_1227_S_9	136	158	CAGGCGGAAGGCACCTTTACCGG	CAGGCGGAAGGCACCTTTAC	CGG	23	0.6	CAG	1	1	11.08					1	0	0	0	1	4	5	1	0	0	0	0	0	0	Best
CT154_01325_1227_S_55	582	604	GTACCAGAAGCCGCTGGAACTGG	GTACCAGAAGCCGCTGGAAC	TGG	23	0.6	CAG	1	5	47.76					1	0	0	1	2	1	4	1	0	0	0	0	0	0	Best
CT154_01325_1227_S_56	583	605	TACCAGAAGCCGCTGGAACTGGG	TACCAGAAGCCGCTGGAACT	GGG	23	0.55	CAG	1	4	47.76					1	0	0	0	0	2	2	1	0	0	0	0	0	0	Best
CT154_01325_1227_S_77	807	829	GACGCAGAACGCAGCGAAGGTGG	GACGCAGAACGCAGCGAAGG	TGG	23	0.65	CAG	1	5	66.1					1	0	0	0	2	0	2	1	0	0	0	0	0	0	Best
CT154_01325_1227_S_78	810	832	GCAGAACGCAGCGAAGGTGGCGG	GCAGAACGCAGCGAAGGTGG	CGG	23	0.65	CAG	1	2	66.1					1	0	1	1	0	4	6	1	0	0	0	0	0	0	Moderate_risk
CT154_01325_1227_A_42	737	759	CCAGGCATTGAAGGGCGAGATGG	CCAGGCATTGAAGGGCGAGA	TGG	23	0.6	CCA	1	1	61.86					1	0	0	0	1	2	3	1	0	0	0	0	0	0	Best
CT154_01325_1227_A_51	671	693	CCACCTGGCCGTACCCAGCACGG	CCACCTGGCCGTACCCAGCA	CGG	23	0.7	CCA	1	1	56.48					1	0	0	0	2	5	7	1	0	0	0	0	0	0	Best
CT154_01335_525_S_11	114	136	ACAGACCGGGCCGGTCATCCTGG	ACAGACCGGGCCGGTCATCC	TGG	23	0.7	CAG	1	2	21.9					1	0	0	0	1	2	3	1	0	0	0	0	0	0	Best
CT154_01335_525_S_13	138	160	CCAGCATCCCGGCACCGAACTGG	CCAGCATCCCGGCACCGAAC	TGG	23	0.7	CAG	1	2	26.48					1	0	0	0	8	5	13	1	0	0	0	0	0	0	Best
CT154_01335_525_S_31	289	311	TTGCAGTCCGCCAGCCTGTGTGG	TTGCAGTCCGCCAGCCTGTG	TGG	23	0.65	CAG	1	4	55.62					1	0	0	0	3	2	5	1	0	0	0	0	0	0	Best
CT154_01335_525_S_53	497	519	CCCAGCCACAGCCGCCAGAACGG	CCCAGCCACAGCCGCCAGAA	CGG	23	0.7	CAG	1	3	95.05					1	0	0	1	6	8	15	1	0	0	0	0	0	0	Best
CT154_01335_525_A_18	339	361	TCCAAGTGTGGCCATTGCGCAGG	TCCAAGTGTGGCCATTGCGC	AGG	23	0.6	CCA	1	2	68.57					1	0	0	0	0	2	2	1	0	0	0	0	1	1	Low_risk
CT154_01340_672_S_18	150	172	TGCGCAGGGCACCGGTACCACGG	TGCGCAGGGCACCGGTACCA	CGG	23	0.7	CAG	1	5	22.92					1	0	0	0	1	3	4	1	0	0	0	0	0	0	Best
CT154_01340_672_S_24	238	260	CAGGACATCATGGTCCGCAACGG	CAGGACATCATGGTCCGCAA	CGG	23	0.55	CAG	1	1	35.42					1	0	0	0	3	5	8	1	0	0	0	0	0	0	Best
CT154_01340_672_S_45	444	466	TGGCCAGTCGGCACTGAACGCGG	TGGCCAGTCGGCACTGAACG	CGG	23	0.65	CAG	1	5	66.67					1	0	0	1	2	8	11	1	0	0	0	0	0	0	Best
CT154_01340_672_A_14	600	622	TGGGCCAGCTGGTCTCGATCCGG	TGGGCCAGCTGGTCTCGATC	CGG	23	0.65	CCA	1	5	91.96					1	0	0	1	4	3	8	1	0	0	0	0	0	0	Best
CT154_01340_672_A_15	596	618	CCAGCTGGTCTCGATCCGGCTGG	CCAGCTGGTCTCGATCCGGC	TGG	23	0.7	CCA	1	1	91.96					1	0	0	0	10	9	19	1	0	0	0	1	0	1	Low_risk
CT154_01340_672_A_46	332	354	CCATTTCTGGGCCAGGCGCGCGG	CCATTTCTGGGCCAGGCGCG	CGG	23	0.7	CCA	1	1	52.68					1	0	0	0	1	11	12	1	0	0	0	0	0	0	Best
CT154_01345_954_S_2	9	31	CAGGCAGACGCTTATCGGCGCGG	CAGGCAGACGCTTATCGGCG	CGG	23	0.65	CAG	0	-	-	CAG	1	5	1.36	1	0	0	0	1	4	5	1	0	0	0	0	0	0	Best
CT154_01345_954_S_47	360	382	CGGCCAGACCGAACTGGACCTGG	CGGCCAGACCGAACTGGACC	TGG	23	0.7	CAG	1	5	38.16					1	0	0	1	4	12	17	1	0	0	0	0	0	0	Best
CT154_01345_954_S_52	450	472	CCAGACAGCGCTCCAGCAGCTGG	CCAGACAGCGCTCCAGCAGC	TGG	23	0.7	CAG	1	2	47.27					1	0	0	0	2	6	8	1	0	0	0	0	0	0	Best
CT154_01345_954_S_71	777	799	GGCGCAGGCGCGTGAAACCCTGG	GGCGCAGGCGCGTGAAACCC	TGG	23	0.75	CAG	1	5	81.87					1	0	1	1	4	7	13	1	0	0	0	0	0	0	Moderate_risk
CT154_01345_954_A_108	62	84	CCAGCCCGTCATGCCCAGCACGG	CCAGCCCGTCATGCCCAGCA	CGG	23	0.7	CCA	1	1	8.81					1	0	0	3	9	16	28	1	0	0	0	0	0	0	Best
CT154_01350_819_S_7	102	124	CCAGCACGACGTGTCCTTTGAGG	CCAGCACGACGTGTCCTTTG	AGG	23	0.6	CAG	1	2	12.58					1	0	0	0	0	0	0	1	0	0	0	0	0	0	Best
CT154_01350_819_S_21	213	235	CACACAGGGCCGCTACCTGGTGG	CACACAGGGCCGCTACCTGG	TGG	23	0.7	CAG	1	5	26.5					1	0	0	0	2	2	4	1	0	0	0	0	1	1	Low_risk
CT154_01350_819_S_22	214	236	ACACAGGGCCGCTACCTGGTGGG	ACACAGGGCCGCTACCTGGT	GGG	23	0.65	CAG	1	4	26.5					1	0	0	0	1	2	3	1	0	0	0	0	0	0	Best
CT154_01350_819_S_23	215	237	CACAGGGCCGCTACCTGGTGGGG	CACAGGGCCGCTACCTGGTG	GGG	23	0.7	CAG	1	3	26.5					1	0	0	0	0	3	3	1	0	0	0	0	0	0	Best
CT154_01350_819_S_27	234	256	GGGGCAGGACAATTACTGGGCGG	GGGGCAGGACAATTACTGGG	CGG	23	0.6	CAG	1	5	29.06					1	0	0	0	0	1	1	1	0	0	0	0	0	0	Best
CT154_01350_819_S_28	235	257	GGGCAGGACAATTACTGGGCGGG	GGGCAGGACAATTACTGGGC	GGG	23	0.6	CAG	1	4	29.06					1	0	0	0	0	2	2	1	0	0	0	0	0	0	Best
CT154_01350_819_S_40	360	382	CATGCAGATGTTCACCAGGCTGG	CATGCAGATGTTCACCAGGC	TGG	23	0.55	CAG	1	5	44.44					1	0	0	0	0	5	5	1	0	0	0	0	0	0	Best
CT154_01350_819_S_43	399	421	CCAGATGGTGGAACTCAAGCTGG	CCAGATGGTGGAACTCAAGC	TGG	23	0.55	CAG	1	2	48.84					1	0	0	0	0	30	30	1	0	0	0	0	0	0	Best
CT154_01350_819_S_44	400	422	CAGATGGTGGAACTCAAGCTGGG	CAGATGGTGGAACTCAAGCT	GGG	23	0.5	CAG	1	1	48.84					1	0	0	0	2	27	29	1	0	0	0	0	0	0	Best
CT154_01350_819_S_49	451	473	CAGTATCCCTCCGAACTCAGCGG	CAGTATCCCTCCGAACTCAG	CGG	23	0.55	CAG	1	1	55.07					1	0	0	0	0	2	2	1	0	0	0	0	0	0	Best
CT154_01350_819_S_72	697	719	CAGAAGACCGCCATCGCCCACGG	CAGAAGACCGCCATCGCCCA	CGG	23	0.65	CAG	1	1	85.1					1	0	0	0	3	4	7	1	0	0	0	0	0	0	Best
CT154_01350_819_A_14	714	736	GCAGCCATACGGGGGAACCGTGG	GCAGCCATACGGGGGAACCG	TGG	23	0.7	CCA	1	5	89.38					1	0	0	0	2	1	3	1	0	0	0	0	0	0	Best
CT154_01350_819_A_15	713	735	CAGCCATACGGGGGAACCGTGGG	CAGCCATACGGGGGAACCGT	GGG	23	0.65	CCA	1	4	89.38					1	0	0	0	0	1	1	1	0	0	0	0	0	0	Best
CT154_01350_819_A_57	306	328	AACTCCACAGCGCCCCGCTCTGG	AACTCCACAGCGCCCCGCTC	TGG	23	0.7	CCA	1	5	39.56					1	0	0	0	0	1	1	1	0	0	0	0	0	0	Best
CT154_01355_1149_S_3	39	61	ACAATGGCATCTGCAGCCCGAGG	ACAATGGCATCTGCAGCCCG	AGG	23	0.6	CAA	1	2	3.48					1	0	0	0	0	1	1	1	0	0	0	0	0	0	Best
CT154_01355_1149_A_78	179	201	ATCCCACCGGCCAAGCCGCCCGG	ATCCCACCGGCCAAGCCGCC	CGG	23	0.75	CCA	1	4	17.23					1	0	0	0	2	8	10	1	0	0	0	0	0	0	Best
CT154_01355_1149_A_96	23	45	CCATTGTGGCGCACCATTGACGG	CCATTGTGGCGCACCATTGA	CGG	23	0.55	CCA	1	1	3.92					1	0	0	0	0	0	0	1	0	0	0	0	0	0	Best
CT154_01360_1071_S_23	213	235	GCAGTTCGATTCCGTGGTGCTGG	GCAGTTCGATTCCGTGGTGC	TGG	23	0.6	CAG	1	2	19.98					1	0	0	0	5	9	14	1	0	0	0	0	0	0	Best
CT154_01360_1071_S_24	214	236	CAGTTCGATTCCGTGGTGCTGGG	CAGTTCGATTCCGTGGTGCT	GGG	23	0.55	CAG	1	1	19.98					1	0	0	0	2	4	6	1	0	0	0	0	0	0	Best
CT154_01360_1071_S_27	257	279	TGCAGCCCGCCCTGCTGGACCGG	TGCAGCCCGCCCTGCTGGAC	CGG	23	0.75	CAG	1	3	24.18					1	0	0	4	12	25	41	1	0	0	0	1	2	3	Low_risk
CT154_01360_1071_S_54	483	505	CTGGCAGGGCTACCTGCACATGG	CTGGCAGGGCTACCTGCACA	TGG	23	0.65	CAG	1	5	45.47					1	0	0	0	1	3	4	1	0	0	0	0	0	0	Best
CT154_01360_1071_S_61	565	587	GCCCAGCGCTTCGGCACCGACGG	GCCCAGCGCTTCGGCACCGA	CGG	23	0.75	CAG	1	4	53.03					1	0	0	1	4	11	16	1	0	0	0	0	0	0	Best
CT154_01360_1071_S_65	635	657	TACAGGCCGCCTTCGCGCACTGG	TACAGGCCGCCTTCGCGCAC	TGG	23	0.7	CAG	1	3	59.48					1	0	0	1	4	2	7	1	0	0	0	0	0	0	Best
CT154_01360_1071_S_66	636	658	ACAGGCCGCCTTCGCGCACTGGG	ACAGGCCGCCTTCGCGCACT	GGG	23	0.7	CAG	1	2	59.48					1	0	0	0	4	1	5	1	0	0	0	0	0	0	Best
CT154_01360_1071_S_84	831	853	CCTGCAGGCCTGCAGGCTGGGGG	CCTGCAGGCCTGCAGGCTGG	GGG	23	0.75	CAG	1	5	77.96					1	0	0	3	19	10	32	1	0	0	0	0	0	0	Best
CT154_01360_1071_A_24	920	942	CCAGAAATTGTTCCGCTCCGTGG	CCAGAAATTGTTCCGCTCCG	TGG	23	0.55	CCA	1	1	87.96					1	0	0	0	0	0	0	1	0	0	0	0	0	0	Best
CT154_01360_1071_A_50	752	774	CCACAGGATCTTCAGCGTGCCGG	CCACAGGATCTTCAGCGTGC	CGG	23	0.6	CCA	1	1	72.27					1	0	0	0	0	2	2	1	0	0	0	0	0	0	Best
CT154_01360_1071_A_87	530	552	CATCCATAGGAATTCGTTGGCGG	CATCCATAGGAATTCGTTGG	CGG	23	0.45	CCA	1	4	51.26					1	0	0	0	1	1	2	1	0	0	0	0	0	0	Best
CT154_01360_1071_A_100	447	469	ACATCCATTCCGGCCAGGGGCGG	ACATCCATTCCGGCCAGGGG	CGG	23	0.65	CCA	1	5	43.42					1	0	0	1	5	9	15	1	0	0	0	0	0	0	Best
CT154_01360_1071_A_101	443	465	CCATTCCGGCCAGGGGCGGTTGG	CCATTCCGGCCAGGGGCGGT	TGG	23	0.75	CCA	1	1	43.42					1	0	0	1	3	9	13	1	0	0	0	0	0	0	Best
CT154_01360_1071_A_120	308	330	CCACGGGCTTGCACTGTTCATGG	CCACGGGCTTGCACTGTTCA	TGG	23	0.6	CCA	1	1	30.81					1	0	0	0	1	0	1	1	0	0	0	0	0	0	Best
CT154_01365_735_S_16	101	123	AGCAGTACGGCCTGCGCGACTGG	AGCAGTACGGCCTGCGCGAC	TGG	23	0.7	CAG	1	3	14.01					1	0	0	1	3	4	8	1	0	0	1	0	0	1	Low_risk
CT154_01365_735_S_17	102	124	GCAGTACGGCCTGCGCGACTGGG	GCAGTACGGCCTGCGCGACT	GGG	23	0.7	CAG	1	2	14.01					1	0	0	1	4	3	8	1	0	0	0	0	0	0	Best
CT154_01365_735_S_32	248	270	ACCAGCCCCATTACCAGAGCCGG	ACCAGCCCCATTACCAGAGC	CGG	23	0.6	CAG	1	3	34.01					1	0	0	0	4	4	8	1	0	0	0	0	0	0	Best
CT154_01365_735_S_33	249	271	CCAGCCCCATTACCAGAGCCGGG	CCAGCCCCATTACCAGAGCC	GGG	23	0.65	CAG	1	2	34.01					1	0	0	0	2	7	9	1	0	0	0	0	0	0	Best
[truncated: 20,872 more rows]
